# Supplementary material for: Differentially expressed genes and canonical pathways in the ascending thoracic aortic aneurysm – The Tampere Vascular Study
Source: Sci Rep. 2017 Sep 21;7:12127. doi: 10.1038/s41598-017-12421-4 (PMC5608723; doi:10.1038/s41598-017-12421-4)
Supplement: Supplementary file 2 — Supplementary table 1 [file 41598_2017_12421_MOESM2_ESM.xlsx]

## Sheet: Ascending aorta vs lita
Supplementary Table 1. Genes differentially expressed with a fold change (FC) greater than 1.5 and a p-value<0.05 when comparing ascending aorta samples (N=32) to the healty control vessel, LITA (N=28) with Wilcoxon signed-rank test are presented. The genes that are down regulated have negative FC-values.
Symbol	Accession	FC	P-value	FDR
CDH2	NM_001792.2	12.644	9.18e-16	2.01072e-13
CYTL1	NM_018659.2	10.3641	9.18e-16	2.01072e-13
SCG2	NM_003469.3	10.1571	9.18e-16	2.01072e-13
IGLL1	NM_020070.2	9.51964	2.09e-08	3.42204e-07
RPRML	NM_203400.1	8.82985	1.71e-13	1.25639e-11
COL21A1	NM_030820.2	8.20346	1.84e-15	3.41762e-13
LOC652694	XM_942302.1	8.09569	5.13e-09	9.77078e-08
LOC652493	XM_941953.1	7.84502	1.59e-08	2.68381e-07
IGJ	NM_144646.2	7.83561	9.66e-07	9.85634e-06
C5orf46	NM_206966.2	7.18398	1.25e-13	9.77168e-12
HAPLN1	NM_001884.2	7.0544	4.59e-16	1.36626e-13
IL6	NM_000600.1	6.869	1.04e-05	7.63999e-05
LOC647450	XM_936518.1	6.79743	1.39e-08	2.37646e-07
CTHRC1	NM_138455.2	6.61474	9.18e-16	2.01072e-13
SPINT2	NM_021102.2	6.28801	3.21e-15	5.13987e-13
ARPP-21	NM_016300.4	6.26195	1.25e-12	6.89356e-11
ATP1B1	NM_001677.3	6.15921	3.21e-15	5.13987e-13
RPLP1	NM_001003.2	5.83001	4.59e-16	1.36626e-13
IL13RA2	NM_000640.2	5.64047	3.08e-14	3.05598e-12
CAPZA1	NM_006135.1	5.56901	4.59e-16	1.36626e-13
LOC642113	XM_936253.1	5.53778	6.99e-07	7.41729e-06
DNER	NM_139072.3	5.4639	3.03e-11	1.09238e-09
RAPH1	NM_213589.1	5.35686	5.51e-15	7.87252e-13
SPP1	NM_000582.2	5.2467	1.05e-08	1.85176e-07
PAPSS1	NM_005443.4	4.94043	1.84e-15	3.41762e-13
GJA1	NM_000165.3	4.91024	9.18e-16	2.01072e-13
SLC10A4	NM_152679.2	4.75086	3.14e-13	2.10702e-11
TNFRSF11B	NM_002546.3	4.74267	1.61e-12	8.61294e-11
HIF1A	NM_181054.1	4.72687	3.21e-15	5.13987e-13
PTMA	NM_001099285.1	4.7144	4.59e-16	1.36626e-13
G3BP1	NM_005754.2	4.69365	4.59e-16	1.36626e-13
CTSZ	NM_001336.2	4.66624	1.38e-14	1.6264e-12
KCNS3	NM_002252.3	4.64905	2.07e-14	2.20967e-12
BNIP3L	NM_004331.2	4.61744	4.59e-16	1.36626e-13
PLAGL1	NM_001080952.1	4.60597	3.21e-15	5.13987e-13
KIAA1199	NM_018689.1	4.58331	1.52e-09	3.34667e-08
TRA1P2	XR_000203.3	4.56504	4.59e-16	1.36626e-13
LUM	NM_002345.3	4.52497	5.51e-15	7.87252e-13
LAMB1	NM_002291.1	4.49416	1.38e-14	1.6264e-12
FNDC1	NM_032532.1	4.46062	9.58e-13	5.47168e-11
MYC	NM_002467.3	4.37125	5.94e-09	1.11805e-07
LOC441377	XM_938599.2	4.28457	3.08e-14	3.05598e-12
LIN7C	NM_018362.2	4.27546	3.08e-14	3.05598e-12
ALCAM	NM_001627.2	4.21221	4.59e-16	1.36626e-13
SLC14A1	NM_015865.2	4.19459	1.05e-08	1.85176e-07
PPP2CB	NM_004156.2	4.14664	8.96e-14	7.49653e-12
ADI1	NM_018269.1	4.13607	6.38e-14	5.65373e-12
GABARAPL2	NM_007285.6	4.06181	4.59e-16	1.36626e-13
LOC641848	XM_935588.1	4.06011	8.73e-15	1.12919e-12
UQCRH	NM_006004.1	4.04534	4.59e-16	1.36626e-13
ID4	NM_001546.2	4.03895	5.51e-15	7.87252e-13
RGS1	NM_002922.3	3.98633	1.49e-05	0.00010398
POSTN	NM_006475.1	3.98312	9.18e-16	2.01072e-13
AMY1A	NM_004038.3	3.97856	4.59e-16	1.36626e-13
OTUD1	XM_939698.1	3.96844	9.18e-16	2.01072e-13
LOC643007	XM_938089.2	3.96272	4.59e-16	1.36626e-13
RAB33B	NM_031296.1	3.9547	8.73e-15	1.12919e-12
FCGBP	NM_003890.1	3.92151	3.37e-12	1.62162e-10
PNMA3	NM_013364.4	3.91708	3.71e-11	1.29238e-09
LOC647673	XM_936731.1	3.89798	5.57e-13	3.44857e-11
NR1D2	XM_940036.1	3.8884	1.06e-11	4.38691e-10
RABL2A	NM_013412.1	3.84615	4.59e-16	1.36626e-13
RRM2B	NM_015713.3	3.83362	3.37e-12	1.62162e-10
FZD6	NM_003506.2	3.79148	8.96e-14	7.49653e-12
APOC1	NM_001645.3	3.75884	4.43e-09	8.61059e-08
MS4A4A	NM_148975.1	3.7253	4.2e-13	2.70871e-11
ANXA2P1	NR_001562.1	3.72292	4.59e-16	1.36626e-13
SEMA3C	NM_006379.2	3.71034	1.71e-13	1.25639e-11
SPP1	NM_001040058.1	3.70723	8.64e-08	1.18733e-06
C7orf28B	NM_198097.1	3.70355	3.29e-09	6.61347e-08
IDS	NM_006123.2	3.70168	9.18e-16	2.01072e-13
SBDS	NM_016038.2	3.68696	1.25e-13	9.77168e-12
CCL4L1	NM_001001435.2	3.68396	0.000187213	0.000916428
TLR1	NM_003263.3	3.68282	3.08e-14	3.05598e-12
LOC389787	XM_497072.2	3.67218	4.59e-16	1.36626e-13
RPS28	NM_001031.4	3.66966	4.59e-16	1.36626e-13
LOC649946	NR_003040.1	3.66273	4.59e-16	1.36626e-13
GNA13	NM_006572.3	3.65851	1.71e-13	1.25639e-11
HAND1	NM_004821.1	3.65823	3.21e-15	5.13987e-13
SEC24D	NM_014822.1	3.65384	7.33e-13	4.3693e-11
UFM1	NM_016617.1	3.6495	8.47e-12	3.59839e-10
FTHL3	NR_002201.1	3.64647	4.59e-16	1.36626e-13
LOC440926	NR_002315.1	3.63643	1.25e-12	6.89356e-11
CD164	NM_006016.3	3.63444	5.57e-13	3.44857e-11
LOC388344	XM_371023.4	3.58694	7.33e-13	4.3693e-11
VCAN	NM_004385.2	3.5848	9.18e-16	2.01072e-13
SEPT7	NM_001788.4	3.57477	3.14e-13	2.10702e-11
SLC16A3	NM_004207.2	3.5584	8.96e-14	7.49653e-12
HMCN1	NM_031935.2	3.55534	2.33e-13	1.62697e-11
IL8	NM_000584.2	3.55419	0.00643545	0.0185413
LOC653232	XM_944104.2	3.53299	4.59e-16	1.36626e-13
CD69	NM_001781.1	3.51452	2.26e-07	2.76021e-06
CLK1	NM_001024646.1	3.49754	1.38e-14	1.6264e-12
LOC402644	XM_938297.1	3.49204	4.2e-13	2.70871e-11
NAP1L1	NM_139207.1	3.48657	2.33e-13	1.62697e-11
MFF	NM_020194.4	3.48285	1.25e-07	1.63596e-06
DIAPH3	NM_001042517.1	3.47938	1.84e-15	3.41762e-13
TMEM128	NM_032927.2	3.47065	3.14e-13	2.10702e-11
MCTS1	NM_014060.1	3.46914	3.14e-13	2.10702e-11
LOC400304	XM_375152.3	3.45987	1.38e-14	1.6264e-12
FAM162A	NM_014367.3	3.44633	4.59e-16	1.36626e-13
LOC387934	XM_937508.2	3.44184	4.59e-16	1.36626e-13
C4orf49	NM_032623.3	3.4227	3.71e-11	1.29238e-09
ECHDC1	NM_018479.2	3.42229	2.07e-14	2.20967e-12
CRISPLD1	NM_031461.3	3.41621	3.29e-09	6.61347e-08
CLIC4	NM_013943.1	3.4132	2.07e-14	2.20967e-12
RBM20	XM_939337.2	3.41188	1.63e-11	6.3765e-10
HIAT1	NM_033055.2	3.40408	1.25e-12	6.89356e-11
PDGFD	NM_033135.3	3.40284	1.25e-13	9.77168e-12
LOC648343	XR_018327.1	3.39152	1.84e-15	3.41762e-13
ANXA2P1	NR_001562.1	3.38827	4.59e-16	1.36626e-13
PURA	NM_005859.3	3.38768	2.07e-14	2.20967e-12
HSPE1	NM_002157.1	3.38533	9.58e-13	5.47168e-11
PPM2C	NM_018444.2	3.36318	8.73e-15	1.12919e-12
CTHRC1	NM_138455.2	3.36281	6.38e-14	5.65373e-12
FTHL2	NR_002200.1	3.34652	4.27e-12	1.99876e-10
	BF753039	3.34177	4.2e-13	2.70871e-11
ALDH5A1	NM_001080.3	3.33351	8.47e-12	3.59839e-10
PERP	NM_022121.2	3.33083	3.14e-13	2.10702e-11
CDH11	NM_001797.2	3.32881	4.59e-16	1.36626e-13
LSM5	NM_012322.1	3.32092	4.59e-16	1.36626e-13
SLC12A2	NM_001046.2	3.30746	8.73e-15	1.12919e-12
MBNL2	NM_144778.2	3.3018	3.08e-14	3.05598e-12
SUMO2	NM_001005849.1	3.29813	4.59e-16	1.36626e-13
GAS6	NM_000820.1	3.28811	2.07e-14	2.20967e-12
PTGES3	NM_006601.4	3.2733	4.59e-16	1.36626e-13
VKORC1	NM_024006.4	3.25477	3.37e-12	1.62162e-10
FAM49B	NM_016623.3	3.24823	2.07e-14	2.20967e-12
TUBA4A	NM_006000.1	3.24273	1.25e-13	9.77168e-12
AZIN1	NM_148174.2	3.21873	2.39e-08	3.84812e-07
C12orf23	NM_152261.1	3.21678	2.33e-13	1.62697e-11
FTHL11	NR_002204.1	3.21004	4.59e-16	1.36626e-13
SFRS11	NM_004768.2	3.20646	7.33e-13	4.3693e-11
LOC642989	XM_926370.1	3.20568	1.84e-15	3.41762e-13
ANKRD37	NM_181726.2	3.20208	1.21e-08	2.1091e-07
CMPK1	NM_016308.1	3.20174	4.59e-16	1.36626e-13
LOC650321	XM_939410.1	3.19271	1.84e-15	3.41762e-13
MLLT11	NM_006818.3	3.18922	2.08e-09	4.4305e-08
ANXA3	NM_005139.2	3.1807	3.45e-10	9.14388e-09
ACTR3	NM_005721.3	3.17847	3.08e-14	3.05598e-12
ASCC3	NM_006828.2	3.17302	8.73e-15	1.12919e-12
CST6	NM_001323.2	3.16026	3.2e-07	3.74099e-06
EGR3	NM_004430.2	3.13828	2.53e-05	0.000164423
THBS1	NM_003246.2	3.13763	1.79e-07	2.24039e-06
LOC346950	XM_294473.2	3.13643	6.38e-14	5.65373e-12
TMEM16A	NM_018043.4	3.13591	4.59e-16	1.36626e-13
TXNL1	NM_004786.1	3.12544	5.5e-11	1.82815e-09
TMEM45A	NM_018004.1	3.12511	4.59e-16	1.36626e-13
SNAP23	NM_003825.2	3.12446	1.38e-14	1.6264e-12
UTP3	NM_020368.1	3.12022	2.07e-14	2.20967e-12
CLTC	NM_004859.3	3.10703	9.18e-16	2.01072e-13
WRB	NM_004627.2	3.10609	8.73e-15	1.12919e-12
FBXO38	NM_030793.3	3.09981	3.21e-15	5.13987e-13
LOC220433	XM_941684.2	3.09024	5.51e-15	7.87252e-13
LOC730746	XR_015514.1	3.08561	3.21e-15	5.13987e-13
ARFGEF1	NM_006421.3	3.08497	3.71e-11	1.29238e-09
CDO1	NM_001801.2	3.08012	4.09e-10	1.05746e-08
LOC644743	XR_016703.1	3.07811	1.71e-13	1.25639e-11
HECA	NM_016217.2	3.06235	4.59e-16	1.36626e-13
PDIA3P	NR_002305.1	3.05491	8.09e-11	2.56073e-09
COL4A3	NM_031365.2	3.05013	2.03e-10	5.7618e-09
LOC643668	XR_019339.1	3.03685	2.07e-14	2.20967e-12
ARMCX1	NM_016608.1	3.0278	8.96e-14	7.49653e-12
GNG10	NM_001017998.2	3.02673	3.37e-12	1.62162e-10
LOC654194	XM_942669.1	3.02302	4.2e-13	2.70871e-11
CROP	NM_006107.2	3.02192	1.71e-13	1.25639e-11
	XM_374095	3.01821	2.65e-12	1.31467e-10
CAST	NM_001042445.1	3.01779	3.21e-15	5.13987e-13
SELE	NM_000450.1	2.98169	0.0200449	0.0477204
SMOC2	NM_022138.1	2.97786	2.33e-13	1.62697e-11
LOC646900	XM_929862.1	2.97758	1.84e-15	3.41762e-13
CCNL1	NM_020307.2	2.96931	8.47e-12	3.59839e-10
SP3	NM_001017371.3	2.9681	6.38e-14	5.65373e-12
FTHL12	NR_002205.1	2.96658	9.18e-16	2.01072e-13
ADAMTS1	NM_006988.3	2.95171	1.33e-06	1.30182e-05
LOC388621	XM_941195.2	2.95121	4.59e-16	1.36626e-13
ANXA4	NM_001153.2	2.95104	8.47e-12	3.59839e-10
ROBO1	NM_133631.1	2.9505	2.33e-13	1.62697e-11
	BX106902	2.95044	8.68e-07	8.96277e-06
OSAP	NM_032623.2	2.94999	4.27e-12	1.99876e-10
ANGPTL7	NM_021146.2	2.94229	1.59e-08	2.68381e-07
LOC651202	XM_940333.2	2.93937	3.08e-14	3.05598e-12
CD55	NM_000574.2	2.92687	4.59e-16	1.36626e-13
TUBA3D	NM_080386.1	2.92613	2.07e-14	2.20967e-12
PKD2	NM_000297.2	2.92448	2.03e-10	5.7618e-09
PLOD2	NM_000935.2	2.92199	1.63e-11	6.3765e-10
DDAH1	NM_012137.2	2.90902	1.83e-08	3.04792e-07
OSTC	NM_021227.2	2.90869	2.07e-14	2.20967e-12
SHISA3	NM_001080505.1	2.90859	3.03e-11	1.09238e-09
TMSB4X	NM_021109.2	2.90583	1.84e-15	3.41762e-13
SACS	NM_014363.3	2.90024	2.07e-12	1.0621e-10
TRAF5	NM_004619.3	2.90014	1.71e-13	1.25639e-11
LOC389293	XM_371741.5	2.89946	1.25e-13	9.77168e-12
RGS2	NM_002923.1	2.89944	3.12e-08	4.8912e-07
IER3IP1	NM_016097.3	2.89932	9.77e-11	3.04272e-09
LOC653702	NM_001093763.1	2.89871	3.14e-13	2.10702e-11
CST6	XM_001129442.1	2.89858	3.32e-06	2.87031e-05
PCNA	NM_182649.1	2.89587	4.45e-14	4.15766e-12
CHN2	NM_004067.2	2.89479	1.61e-12	8.61294e-11
C12orf53	NM_153685.2	2.88687	3.21e-15	5.13987e-13
MYADM	NM_138373.3	2.87725	1.61e-12	8.61294e-11
CCDC91	NM_018318.3	2.87652	6.38e-14	5.65373e-12
LOC645138	XM_928168.1	2.87374	3.08e-14	3.05598e-12
ATP11B	NM_014616.1	2.87354	9.18e-16	2.01072e-13
TCF21	NM_198392.1	2.86826	2.47e-11	9.11721e-10
DSC3	NM_024423.1	2.8644	8.96e-14	7.49653e-12
IGFBP2	NM_000597.2	2.86338	1.31e-11	5.25755e-10
VCAM1	NM_001078.2	2.86326	2.07e-12	1.0621e-10
RHOJ	NM_020663.2	2.85899	5.57e-13	3.44857e-11
YIPF5	NM_030799.6	2.85706	2.33e-13	1.62697e-11
YY1	NM_003403.3	2.85298	1.25e-13	9.77168e-12
P4HA1	NM_000917.2	2.85074	4.45e-14	4.15766e-12
C6orf211	NM_024573.1	2.84731	9.18e-16	2.01072e-13
LOC643911	XM_931911.2	2.83461	8.09e-11	2.56073e-09
RPL9	NM_001024921.2	2.83242	4.59e-16	1.36626e-13
C19orf10	NM_019107.3	2.82992	1.42e-10	4.21866e-09
FAM19A2	NM_178539.3	2.82804	5.02e-07	5.54877e-06
ETS1	NM_005238.2	2.82545	5.51e-15	7.87252e-13
SEPT11	NM_018243.2	2.8242	4.59e-16	1.36626e-13
RAD21	NM_006265.1	2.82134	6.38e-14	5.65373e-12
AVEN	NM_020371.2	2.81272	1.25e-12	6.89356e-11
HLA-DRB6	NR_001298.1	2.80782	0.000924693	0.00360612
OGN	NM_014057.3	2.80617	2.03e-10	5.7618e-09
FBXO30	NM_032145.4	2.80616	3.14e-13	2.10702e-11
SPAST	NM_199436.1	2.8023	4.59e-16	1.36626e-13
LOC648210	XR_018923.1	2.80195	9.18e-16	2.01072e-13
ANKRD33	NM_182608.2	2.80152	1.38e-14	1.6264e-12
HSPA13	NM_006948.4	2.79955	5.57e-13	3.44857e-11
SMARCA1	NM_003069.2	2.7991	4.59e-16	1.36626e-13
HAPLN1	NM_001884.2	2.79872	3.21e-15	5.13987e-13
SLBP	NM_006527.2	2.78835	2.33e-13	1.62697e-11
EIF4E	NM_001968.2	2.78356	6.38e-14	5.65373e-12
LOC644330	XR_017492.1	2.7826	5.51e-15	7.87252e-13
USP8	NM_005154.2	2.77608	8.73e-15	1.12919e-12
CNTN1	NM_001843.2	2.77004	2.01e-07	2.4856e-06
SCG5	NM_003020.1	2.76938	3.71e-11	1.29238e-09
ALG13	NM_018466.2	2.76819	8.73e-15	1.12919e-12
LOC347376	XM_937928.1	2.76643	9.18e-16	2.01072e-13
AMY1B	NM_001008218.1	2.76618	9.18e-16	2.01072e-13
NR4A2	NM_006186.2	2.7645	0.00220838	0.00752468
MCOLN2	NM_153259.2	2.76007	8.09e-11	2.56073e-09
FTHL12	NR_002205.1	2.75992	1.84e-15	3.41762e-13
SLC1A7	NM_006671.3	2.75689	5.94e-09	1.11805e-07
SNRPN	NM_022806.2	2.75501	3.08e-14	3.05598e-12
PPIB	NM_000942.4	2.75264	1.84e-15	3.41762e-13
SLC10A4	NM_152679.2	2.75133	3.37e-12	1.62162e-10
C13orf7	NM_024546.2	2.74935	4.45e-14	4.15766e-12
ANK3	NM_001149.2	2.74586	4.59e-16	1.36626e-13
LOC651751	XM_940969.1	2.74379	3.58e-07	4.1332e-06
DSEL	NM_032160.2	2.74099	4.59e-16	1.36626e-13
WSB2	NM_018639.3	2.73761	2.07e-14	2.20967e-12
ITGA11	NM_001004439.1	2.7361	4.45e-14	4.15766e-12
METTL7A	NM_014033.3	2.73494	8.73e-15	1.12919e-12
ARRDC4	NM_183376.1	2.7308	4.01e-07	4.56943e-06
HMGB1	NM_002128.4	2.7272	1.38e-14	1.6264e-12
P704P	XM_926231.1	2.72484	4.2e-13	2.70871e-11
OCIAD2	NM_152398.2	2.72219	3.08e-14	3.05598e-12
TTRAP	NM_016614.2	2.71809	6.38e-14	5.65373e-12
DUSP6	NM_022652.2	2.71695	2.83e-09	5.82238e-08
LOC652102	XM_941434.1	2.71287	3.58e-07	4.1332e-06
CPNE4	NM_130808.1	2.71062	1.36e-05	9.60919e-05
VCAM1	NM_001078.2	2.70736	3.71e-11	1.29238e-09
FAM103A1	NM_031452.2	2.70681	4.59e-16	1.36626e-13
BOLA2	NM_001031827.1	2.70643	7.33e-13	4.3693e-11
CARTPT	NM_004291.2	2.70618	0.000110098	0.000582411
LOC643870	XM_927140.1	2.70533	8.47e-12	3.59839e-10
GLRX2	NM_016066.3	2.69771	2.33e-13	1.62697e-11
LCOR	NM_032440.1	2.69083	1.38e-14	1.6264e-12
LOC645018	XM_930178.1	2.69072	4.59e-16	1.36626e-13
CD302	NM_014880.3	2.68748	1.38e-14	1.6264e-12
SEC24A	NM_021982.1	2.68604	1.7e-10	4.92756e-09
SACS	NM_014363.3	2.68411	4.52e-11	1.5365e-09
SLFN11	NM_152270.2	2.68166	4.45e-14	4.15766e-12
SPAG1	NM_003114.3	2.67757	4.45e-14	4.15766e-12
MAGOH	NM_002370.2	2.67527	1.06e-11	4.38691e-10
RPL23	NM_000978.3	2.67446	4.59e-16	1.36626e-13
KRT8	NM_002273.2	2.67045	4.27e-12	1.99876e-10
DKK3	NM_013253.4	2.66894	9.18e-16	2.01072e-13
LOC644380	XM_929628.1	2.66432	4.59e-16	1.36626e-13
IFI27L2	NM_032036.2	2.66272	3.08e-14	3.05598e-12
LOC653658	XM_939687.2	2.65474	5.51e-15	7.87252e-13
PNPLA8	NM_015723.2	2.64307	2.07e-12	1.0621e-10
SORD	NM_003104.3	2.63992	2.33e-13	1.62697e-11
RCAN1	NM_203418.1	2.63933	4.9e-06	3.99458e-05
RILPL1	NM_178314.2	2.63796	9.18e-16	2.01072e-13
CA12	NM_001218.3	2.63671	3.45e-10	9.14388e-09
TATDN1	NM_032026.1	2.63346	1.06e-11	4.38691e-10
CD48	NM_001778.2	2.62958	5.94e-08	8.598e-07
STK32B	NM_018401.1	2.62861	6.38e-14	5.65373e-12
C7orf10	NM_024728.1	2.62701	2.9e-10	7.88416e-09
C18orf32	NM_001035005.2	2.62653	5.5e-11	1.82815e-09
COG3	NM_031431.2	2.62454	3.14e-13	2.10702e-11
SNX24	NM_014035.1	2.62372	2.33e-13	1.62697e-11
LOC728973	XR_015809.1	2.62356	9.18e-16	2.01072e-13
PHLDA1	NM_007350.3	2.6155	4.96e-05	0.000293398
SUMO1P3	NR_002190.1	2.61478	4.59e-16	1.36626e-13
HDAC4	NM_006037.3	2.61353	1.11e-09	2.55163e-08
ESM1	NM_007036.2	2.61214	4.2e-05	0.000254771
PDGFRA	NM_006206.3	2.6119	4.59e-16	1.36626e-13
LOC402251	XM_377933.3	2.61039	1.38e-14	1.6264e-12
FAM179B	NM_015091.2	2.61013	6.77e-12	2.98826e-10
NSUN7	NM_024677.3	2.60796	1.11e-07	1.47984e-06
NOX4	NM_016931.2	2.60607	1.25e-13	9.77168e-12
RAB6A	NM_198896.1	2.59871	3.71e-11	1.29238e-09
PDAP1	NM_014891.5	2.59704	6.78e-10	1.65525e-08
FAIM	NM_001033032.1	2.59561	1.25e-13	9.77168e-12
TSPAN2	NM_005725.3	2.595	1.7e-10	4.92756e-09
LOC648659	XM_944469.1	2.59352	1.38e-14	1.6264e-12
EPS8	NM_004447.4	2.59313	4.59e-16	1.36626e-13
LOC653115	XM_926415.1	2.59256	3.21e-15	5.13987e-13
DCAF6	NM_001017977.1	2.59137	2.33e-13	1.62697e-11
GPBP1	NM_022913.1	2.59131	1.52e-09	3.34667e-08
TFPI2	NM_006528.2	2.58775	3.29e-09	6.61347e-08
EIF3M	NM_006360.3	2.5856	8.96e-14	7.49653e-12
RPL14	NM_001034996.1	2.57973	9.78e-08	1.32555e-06
LOC653773	XM_938755.2	2.57963	3.08e-14	3.05598e-12
ECT2	NM_018098.4	2.579	2.65e-12	1.31467e-10
KIAA1033	NM_015275.1	2.57852	1.31e-11	5.25755e-10
MYO1B	NM_012223.2	2.5739	2.33e-13	1.62697e-11
KDELR3	NM_006855.2	2.57081	5.57e-13	3.44857e-11
LMTK3	XM_936372.2	2.56991	6.68e-11	2.15556e-09
IGF1	NM_000618.2	2.5666	1.21e-08	2.1091e-07
DUSP11	NM_003584.1	2.56544	1.25e-13	9.77168e-12
LGALS3	NM_002306.1	2.56242	1.31e-11	5.25755e-10
TCP1	NM_030752.2	2.56154	4.45e-14	4.15766e-12
RNF38	NM_194330.2	2.5613	7.63e-08	1.06717e-06
HSD17B11	NM_016245.3	2.561	8.09e-11	2.56073e-09
MMP12	NM_002426.2	2.55944	1.78e-09	3.85155e-08
	X00437	2.55923	8.68e-07	8.96277e-06
GFER	NM_005262.2	2.55805	1.41e-07	1.82022e-06
CNTN3	NM_020872.1	2.55251	0.00012842	0.000663534
OR7G2	NM_001005193.1	2.55135	4.2e-13	2.70871e-11
SMARCA5	NM_003601.2	2.54314	1.71e-13	1.25639e-11
NELF	NM_015537.3	2.54141	4.45e-14	4.15766e-12
RTN4	NM_020532.4	2.53751	6.38e-14	5.65373e-12
CNBP	NM_003418.1	2.53556	3.08e-14	3.05598e-12
LOC653888	XM_936251.2	2.53167	1.63e-11	6.3765e-10
SEC23A	NM_006364.2	2.52845	1.25e-13	9.77168e-12
SMAD7	NM_005904.2	2.52764	1.52e-09	3.34667e-08
PDGFD	NM_025208.4	2.52752	9.77e-11	3.04272e-09
HNRPC	NM_031314.1	2.52395	1.7e-10	4.92756e-09
NUCB2	NM_005013.2	2.5232	4.59e-16	1.36626e-13
MEX3C	NM_016626.3	2.51718	4.27e-12	1.99876e-10
SCGB3A2	NM_054023.3	2.512	1.06e-11	4.38691e-10
SLC26A4	NM_000441.1	2.50695	1.71e-13	1.25639e-11
EFEMP1	NM_004105.3	2.50089	1.38e-14	1.6264e-12
PCGF6	NM_032154.3	2.49831	1.63e-11	6.3765e-10
CCL2	NM_002982.3	2.49467	4.9e-06	3.99458e-05
TIPRL	NM_152902.3	2.48586	1.84e-15	3.41762e-13
LOC644615	XM_927730.1	2.48362	1.3e-09	2.92894e-08
C7orf28A	XM_001133729.1	2.4801	4.59e-16	1.36626e-13
TSPAN12	NM_012338.3	2.47988	3.37e-12	1.62162e-10
NKD2	NM_033120.2	2.47971	4.04e-08	6.11066e-07
PLEKHA5	NM_019012.2	2.47833	1.84e-15	3.41762e-13
NR2C1	NM_003297.1	2.47799	5.39e-12	2.45618e-10
TANK	NM_004180.2	2.47755	5.5e-11	1.82815e-09
CBS	NM_000071.1	2.47709	9.58e-13	5.47168e-11
HMGB2	NM_002129.2	2.47543	3.14e-13	2.10702e-11
NELL2	NM_006159.1	2.47523	5.39e-06	4.3422e-05
TBC1D9	NM_015130.2	2.47253	4.59e-16	1.36626e-13
CCL4L2	NM_207007.2	2.47022	0.0113131	0.0297129
ATXN1	NM_000332.2	2.46918	4.2e-13	2.70871e-11
UBA6	NM_018227.5	2.46694	6.78e-10	1.65525e-08
GGH	NM_003878.1	2.46494	9.18e-16	2.01072e-13
LOC645968	XM_928934.1	2.46235	1.06e-11	4.38691e-10
FMOD	NM_002023.3	2.46228	9.58e-13	5.47168e-11
FCGBP	XM_001131379.1	2.46074	1.61e-12	8.61294e-11
CHN2	NM_004067.2	2.45943	5.94e-08	8.598e-07
DICER1	NM_030621.2	2.45905	6.86e-09	1.2691e-07
ITGA11	NM_012211.3	2.4583	1.71e-13	1.25639e-11
TUBE1	NM_016262.3	2.45714	1.25e-12	6.89356e-11
RG9MTD1	NM_017819.2	2.45588	1.71e-13	1.25639e-11
ZBTB11	NM_014415.2	2.45277	1.25e-12	6.89356e-11
FAM102B	NM_001010883.1	2.45005	3.29e-09	6.61347e-08
GTF2H1	NM_005316.2	2.44464	3.14e-13	2.10702e-11
ERGIC2	NM_016570.2	2.44408	1.38e-14	1.6264e-12
PRRC1	NM_130809.2	2.43724	4.52e-11	1.5365e-09
SLC38A6	NM_153811.1	2.43649	2.01e-11	7.65663e-10
KRT86	NM_002284.3	2.43514	5.23e-08	7.67072e-07
CORO2A	NM_003389.2	2.43485	3.82e-09	7.55781e-08
DNAJB4	NM_007034.3	2.43474	8.47e-12	3.59839e-10
CDKN1B	NM_004064.2	2.43064	6.38e-14	5.65373e-12
PNRC2	NM_017761.2	2.42815	9.58e-13	5.47168e-11
LOC649555	XM_945579.1	2.42458	8.47e-12	3.59839e-10
PPCS	NM_001077447.1	2.42414	5.51e-15	7.87252e-13
EXOSC10	NM_002685.2	2.41599	1.06e-11	4.38691e-10
LOC401845	XM_377426.1	2.41386	8.71e-05	0.000475598
DDX17	NM_030881.2	2.41113	1.84e-15	3.41762e-13
CAT	NM_001752.2	2.40871	9.77e-11	3.04272e-09
C7	NM_000587.2	2.40856	8.68e-07	8.96277e-06
AKAP12	NM_005100.2	2.40634	1.7e-10	4.92756e-09
ZNF766	NM_001010851.2	2.40488	6.68e-11	2.15556e-09
SIK1	NM_173354.3	2.40365	4.96e-05	0.000293398
EGLN3	NM_022073.3	2.40316	1.38e-14	1.6264e-12
CES1	NM_001266.4	2.40201	2.26e-07	2.76021e-06
LOC645236	XM_928275.1	2.4019	2.33e-13	1.62697e-11
KAL1	NM_000216.2	2.4012	5.51e-15	7.87252e-13
SLC2A3	NM_006931.1	2.4008	9.42e-05	0.000508271
CCL19	NM_006274.2	2.40061	1.14e-05	8.26865e-05
GDF11	NM_005811.2	2.39938	4.27e-12	1.99876e-10
RPS27	NM_001030.3	2.39395	3.14e-13	2.10702e-11
PROM1	NM_006017.1	2.3925	0.000358977	0.00160635
LBH	XM_001132517.1	2.39093	5.5e-11	1.82815e-09
DCTN6	NM_006571.2	2.38961	4.2e-13	2.70871e-11
CDH13	NM_001257.3	2.3893	1.31e-11	5.25755e-10
A2M	NM_000014.4	2.38724	2.07e-14	2.20967e-12
LOC643997	XM_292963.6	2.38672	3.29e-09	6.61347e-08
FKBP3	NM_002013.2	2.38602	7.33e-13	4.3693e-11
LOC651453	XM_940610.1	2.38407	1.38e-14	1.6264e-12
	BX088983	2.38294	2.01e-11	7.65663e-10
GLT8D1	NM_018446.2	2.38247	4.27e-12	1.99876e-10
NSUN7	NM_024677.3	2.37868	2.22e-06	2.02765e-05
SCARA3	NM_182826.1	2.37729	5.02e-07	5.54877e-06
LOC731640	XM_001133089.1	2.37576	9.18e-16	2.01072e-13
SFRP4	NM_003014.2	2.3743	1.63e-11	6.3765e-10
TMEM178	NM_152390.1	2.37386	7.33e-13	4.3693e-11
MOCOS	NM_017947.1	2.37385	1.7e-10	4.92756e-09
LOC643949	XR_018645.1	2.37123	3.14e-13	2.10702e-11
ATP1B3	XM_001133534.1	2.37062	3.2e-07	3.74099e-06
TCF21	NM_003206.2	2.37054	6.68e-11	2.15556e-09
CCPG1	NM_020739.2	2.36991	1.06e-11	4.38691e-10
BUB3	NM_001007793.1	2.36894	5.39e-12	2.45618e-10
FYB	NM_001465.3	2.36734	9.78e-08	1.32555e-06
COPS2	NM_004236.2	2.36256	3.45e-10	9.14388e-09
C6orf66	NM_014165.1	2.36163	2.47e-11	9.11721e-10
MPPED2	NM_001584.1	2.36146	4.6e-08	6.88148e-07
RABGEF1	NM_014504.1	2.36022	1.61e-12	8.61294e-11
LOC641849	XM_935589.1	2.36013	3.03e-11	1.09238e-09
GTF2H1	NM_005316.2	2.36	2.07e-14	2.20967e-12
SLC39A8	NM_022154.5	2.35857	7.43e-05	0.000415127
ZFP30	NM_014898.1	2.35815	3.55e-08	5.47473e-07
FAM98A	NM_015475.3	2.3561	3.08e-14	3.05598e-12
KIF16B	NM_024704.3	2.3521	6.78e-10	1.65525e-08
FNDC3A	NM_001079673.1	2.35186	6.77e-12	2.98826e-10
CAST	NM_001042442.1	2.3514	1.61e-12	8.61294e-11
C11orf73	NM_016401.2	2.34958	3.37e-12	1.62162e-10
CKAP2	NM_018204.2	2.34953	8.09e-11	2.56073e-09
PDIA3P	NR_002305.1	2.34837	8.47e-12	3.59839e-10
GCNT2	NM_001491.2	2.34653	3.08e-14	3.05598e-12
IGLL3	NM_001013618.1	2.34629	4.43e-09	8.61059e-08
ZCCHC5	NM_152694.1	2.34621	3.45e-10	9.14388e-09
LOC650200	XM_939284.2	2.34587	2.01e-06	1.86519e-05
CYP51A1	NM_000786.2	2.34231	1.31e-11	5.25755e-10
AMY1C	NM_001008219.1	2.34171	3.08e-14	3.05598e-12
DBR1	NM_016216.2	2.34039	2.33e-13	1.62697e-11
PAPPA	NM_002581.3	2.34023	2.9e-10	7.88416e-09
GAS1	NM_002048.1	2.34006	1.39e-08	2.37646e-07
ADAMDEC1	NM_014479.2	2.33986	1.25e-07	1.63596e-06
PCDH11Y	NM_032973.1	2.33925	2.9e-10	7.88416e-09
CTGF	NM_001901.1	2.33678	6.38e-14	5.65373e-12
SC4MOL	NM_001017369.1	2.33523	5.39e-12	2.45618e-10
WIPF1	NM_001077269.1	2.33511	3.82e-09	7.55781e-08
TSC22D1	NM_183422.1	2.3315	1.42e-10	4.21866e-09
APLN	NM_017413.3	2.3261	2.65e-12	1.31467e-10
PDCD10	NM_145860.1	2.32239	5.39e-12	2.45618e-10
CPXM2	NM_198148.1	2.32139	1.61e-12	8.61294e-11
MAPK9	NM_002752.3	2.32077	2.33e-13	1.62697e-11
REEP2	NM_016606.2	2.32038	1.71e-13	1.25639e-11
FAM76A	NM_152660.1	2.32025	7.33e-13	4.3693e-11
RBBP4	NM_005610.1	2.31824	5.39e-12	2.45618e-10
RPS26L	XR_017804.1	2.31711	1.83e-08	3.04792e-07
APOE	NM_000041.2	2.31671	1.25e-07	1.63596e-06
RTN3	NM_006054.2	2.31589	8.96e-14	7.49653e-12
C7orf28B	XM_001126212.1	2.31467	3.71e-11	1.29238e-09
HDGFRP3	NM_016073.2	2.31419	2.07e-12	1.0621e-10
TSNAX	NM_005999.2	2.31179	1.38e-14	1.6264e-12
BRWD2	NM_018117.10	2.31087	3.29e-09	6.61347e-08
ALDH6A1	NM_005589.2	2.30898	1.7e-10	4.92756e-09
LOC402057	NM_001080499.1	2.30771	3.21e-15	5.13987e-13
B2M	NM_004048.2	2.30492	8.47e-12	3.59839e-10
YES1	NM_005433.3	2.30396	1.3e-09	2.92894e-08
LOC648210	XR_018923.1	2.30389	4.59e-16	1.36626e-13
TRIM46	NM_025058.3	2.30046	1.7e-10	4.92756e-09
RAB5A	NM_004162.3	2.30034	4.27e-12	1.99876e-10
PANX2	NM_052839.2	2.29966	8.47e-12	3.59839e-10
LOC388532	XM_939726.2	2.29746	4.59e-16	1.36626e-13
C4orf18	NM_016613.5	2.29471	4.59e-16	1.36626e-13
XPO4	NM_022459.3	2.29204	4.85e-10	1.23133e-08
PDPN	NM_001006625.1	2.28985	9.77e-11	3.04272e-09
LOC402057	NM_001080499.1	2.28844	3.08e-14	3.05598e-12
CHSY3	NM_175856.4	2.28717	1.25e-13	9.77168e-12
SFRP1	NM_003012.3	2.28689	1.78e-09	3.85155e-08
RECK	NM_021111.1	2.28423	1.25e-12	6.89356e-11
SUMO1	NM_003352.4	2.28312	4.09e-10	1.05746e-08
FRZB	NM_001463.2	2.28115	3.03e-11	1.09238e-09
ITM2A	NM_004867.3	2.279	2.01e-07	2.4856e-06
PSMC6	NM_002806.2	2.27796	1.61e-12	8.61294e-11
NOL8	NM_017948.4	2.27541	1.25e-12	6.89356e-11
MANSC1	NM_018050.2	2.27445	5.57e-13	3.44857e-11
PCDHB16	NM_020957.1	2.27382	1.63e-11	6.3765e-10
C4orf41	NM_199053.1	2.2717	2.03e-10	5.7618e-09
MMP23A	NM_004659.1	2.27116	8.09e-11	2.56073e-09
TOP1P2	NR_001283.1	2.2697	2.9e-10	7.88416e-09
LOC346887	XM_943533.1	2.26164	5.74e-10	1.43299e-08
CCDC132	NM_017667.2	2.25835	1.63e-11	6.3765e-10
TMEM158	NM_015444.2	2.25639	3.58e-07	4.1332e-06
CUL4A	NM_003589.2	2.25481	1.84e-15	3.41762e-13
CD68	NM_001251.1	2.25434	7.33e-13	4.3693e-11
LOC401019	NM_001080831.1	2.25224	4.45e-14	4.15766e-12
ARPC3	NM_005719.2	2.25171	8.47e-12	3.59839e-10
MRPL47	NM_020409.2	2.25137	1.06e-11	4.38691e-10
FRG1	NM_004477.2	2.25132	2.07e-12	1.0621e-10
RPS15A	NM_001019.4	2.25058	9.77e-11	3.04272e-09
SRGN	NM_002727.2	2.24989	2.85e-07	3.37774e-06
ADAMTS13	NM_139027.2	2.24988	5.23e-08	7.67072e-07
KIAA1147	XM_001130020.1	2.24821	2.33e-13	1.62697e-11
FKBP10	NM_021939.2	2.24672	4.45e-14	4.15766e-12
COL1A2	NM_000089.3	2.24651	2.07e-14	2.20967e-12
PM20D2	NM_001010853.1	2.24636	9.42e-10	2.19697e-08
LOC642432	XM_370899.4	2.24319	2.07e-12	1.0621e-10
LSR	NM_205835.2	2.24298	1.05e-08	1.85176e-07
ATF4	NM_001675.2	2.24162	5.51e-15	7.87252e-13
FBLN5	NM_006329.2	2.23973	1.3e-09	2.92894e-08
PDE4DIP	XM_943170.1	2.23968	1.71e-13	1.25639e-11
CTR9	NM_014633.2	2.23964	6.77e-12	2.98826e-10
KLHDC8A	NM_018203.1	2.23737	1.05e-08	1.85176e-07
FCHO2	NM_138782.1	2.23666	1.11e-09	2.55163e-08
EGR2	NM_000399.2	2.23628	0.00153431	0.00554096
LGALS8	NM_006499.3	2.23618	2.07e-12	1.0621e-10
TP53INP1	NM_033285.2	2.23349	6.77e-12	2.98826e-10
PPP1CB	NM_206876.1	2.23012	4.2e-13	2.70871e-11
FRAS1	NM_025074.4	2.22942	1.63e-05	0.000112265
GPR177	NM_001002292.1	2.22926	3.14e-13	2.10702e-11
NMD3	NM_015938.3	2.22771	4.43e-09	8.61059e-08
EAF1	NM_033083.6	2.22681	8.47e-12	3.59839e-10
CD47	NM_001777.3	2.22666	0.000161226	0.000808568
FTHL2	NR_002200.1	2.22315	3.03e-11	1.09238e-09
TMEM167A	NM_174909.3	2.22298	1.42e-10	4.21866e-09
MEOX2	NM_005924.4	2.22228	3.58e-07	4.1332e-06
CHD3	NM_001005271.1	2.22039	3.71e-11	1.29238e-09
KLRB1	NM_002258.2	2.21921	5.23e-08	7.67072e-07
LOC648399	XM_937448.1	2.21889	8.47e-12	3.59839e-10
CD44	NM_001001391.1	2.21771	4.59e-16	1.36626e-13
BZW1	NM_014670.2	2.21688	1.42e-10	4.21866e-09
PRKDC	NM_006904.6	2.21557	5.5e-11	1.82815e-09
CHPT1	NM_020244.2	2.21511	8.09e-11	2.56073e-09
SLAMF8	NM_020125.2	2.21425	4.85e-10	1.23133e-08
FBXO3	NM_012175.3	2.21412	6.68e-11	2.15556e-09
CXCR4	NM_001008540.1	2.21401	0.000711292	0.00288109
LOC391656	XM_373027.4	2.21364	4.59e-16	1.36626e-13
IKBKB	NM_001556.1	2.21106	9.58e-13	5.47168e-11
HSPA4	NM_002154.3	2.21055	1.52e-09	3.34667e-08
ZNF703	XM_001129663.1	2.21007	1.7e-10	4.92756e-09
PRDM1	NM_001198.2	2.21004	1.42e-10	4.21866e-09
ARL6IP1	NM_015161.1	2.20629	2.07e-12	1.0621e-10
NUDT15	NM_018283.1	2.20274	2.07e-12	1.0621e-10
COL3A1	NM_000090.3	2.20125	1.63e-11	6.3765e-10
DACT1	NM_016651.4	2.20072	7.79e-07	8.15255e-06
SLC38A2	NM_018976.3	2.20056	8.96e-14	7.49653e-12
ATRNL1	NM_207303.2	2.19777	1.18e-10	3.5883e-09
LILRA4	NM_012276.3	2.19743	6.86e-09	1.2691e-07
PAQR6	NM_024897.2	2.19664	2.01e-11	7.65663e-10
PCDH10	NM_020815.1	2.19114	1.11e-09	2.55163e-08
MTUS2	NM_001033602.2	2.18907	7.63e-08	1.06717e-06
LOC651149	XM_940278.1	2.18737	1.52e-09	3.34667e-08
PCDHB10	NM_018930.3	2.18632	5.74e-10	1.43299e-08
LOC648364	XM_943291.1	2.18431	0.000269938	0.00125748
MUDENG	NM_018229.2	2.17963	4.52e-11	1.5365e-09
CHSY1	NM_014918.3	2.17916	9.58e-13	5.47168e-11
NME2	NM_001018139.1	2.17812	2.65e-12	1.31467e-10
PLN	NM_002667.2	2.17593	1.11e-07	1.47984e-06
UBLCP1	NM_145049.1	2.17487	4.45e-14	4.15766e-12
APH1A	NM_001077628.1	2.1748	5.74e-10	1.43299e-08
NAT13	NM_025146.1	2.17382	2.07e-14	2.20967e-12
MTMR6	NM_004685.3	2.17306	4.2e-13	2.70871e-11
DNAJC10	NM_018981.1	2.17243	3.03e-11	1.09238e-09
INTS8	NM_017864.2	2.17207	1.11e-09	2.55163e-08
KPNA2	NM_002266.2	2.17056	4.52e-11	1.5365e-09
LOC441743	NM_001045548.1	2.17008	8.47e-12	3.59839e-10
LOC654189	XM_942687.1	2.16665	4.85e-10	1.23133e-08
SULF2	NM_018837.2	2.16302	2.07e-14	2.20967e-12
ID2	NM_002166.4	2.16206	1.78e-09	3.85155e-08
TSN	NM_004622.2	2.16055	6.77e-12	2.98826e-10
C10orf11	NM_032024.3	2.16025	3.71e-11	1.29238e-09
NEDD9	NM_006403.2	2.15757	1.42e-10	4.21866e-09
TRIM2	NM_015271.2	2.15733	9.58e-13	5.47168e-11
KLC2	XM_942434.1	2.15682	1.31e-11	5.25755e-10
LOC497190	NM_001011880.1	2.15659	0.000101872	0.000544102
LMCD1	NM_014583.2	2.15658	3.37e-12	1.62162e-10
MIF	NM_002415.1	2.15605	4.45e-14	4.15766e-12
LOC387856	NM_001013635.2	2.15561	9.42e-10	2.19697e-08
MET	NM_000245.2	2.15426	1.71e-13	1.25639e-11
PDE1A	NM_005019.3	2.15224	6.68e-11	2.15556e-09
PLCG1	NM_182811.1	2.15183	2.47e-11	9.11721e-10
SGK	NM_005627.2	2.14997	1.07e-06	1.07474e-05
NAE1	NM_001018160.1	2.14943	1.25e-13	9.77168e-12
RPP14	NM_007042.1	2.148	1.21e-08	2.1091e-07
PENK	NM_006211.2	2.14554	3e-06	2.62889e-05
KIAA1279	NM_015634.2	2.1453	6.38e-14	5.65373e-12
NXT2	NM_018698.3	2.14514	8.47e-12	3.59839e-10
SLC35F2	NM_017515.3	2.1451	8.47e-12	3.59839e-10
EIF1AX	NM_001412.3	2.14326	6.38e-14	5.65373e-12
KRT17	NM_000422.1	2.14186	9.66e-07	9.85634e-06
EHD3	NM_014600.1	2.14023	9.77e-11	3.04272e-09
ARHGAP12	NM_018287.4	2.13949	2.47e-11	9.11721e-10
SPIN2B	NM_001006681.1	2.1391	8e-10	1.89821e-08
SS18	NM_005637.2	2.13635	1.84e-15	3.41762e-13
C15orf29	NM_024713.1	2.13588	1.18e-10	3.5883e-09
UQCRHL	NM_001089591.1	2.13571	4.59e-16	1.36626e-13
FAM49B	NM_016623.3	2.13378	6.78e-10	1.65525e-08
FTH1	NM_002032.2	2.13337	2.07e-14	2.20967e-12
MTPN	NM_145808.2	2.13291	4.2e-13	2.70871e-11
NACAP1	NR_002182.1	2.13199	2.03e-10	5.7618e-09
CTSD	NM_001909.3	2.13157	4.45e-14	4.15766e-12
TMED7	NM_181836.3	2.13054	1.71e-13	1.25639e-11
PKM2	NM_002654.3	2.1305	6.78e-10	1.65525e-08
KIAA0564	NM_015058.1	2.12993	1.18e-10	3.5883e-09
TMEM30A	NM_018247.2	2.1283	4.59e-16	1.36626e-13
LOC402221	XM_938988.1	2.12719	6.86e-09	1.2691e-07
SMAD5	NM_005903.5	2.12703	1.11e-09	2.55163e-08
HMGA1	NM_145902.1	2.12495	2.43e-09	5.08504e-08
TMEM130	NM_152913.1	2.12414	2.72e-06	2.42285e-05
SSPN	NM_005086.3	2.1238	1.78e-09	3.85155e-08
RGS16	NM_002928.2	2.12351	4.96e-05	0.000293398
RPS3A	NM_001006.3	2.12241	9.18e-16	2.01072e-13
CFI	NM_000204.2	2.12184	5.5e-11	1.82815e-09
KIAA1370	NM_019600.1	2.12024	5.13e-09	9.77078e-08
CD163	NM_004244.4	2.11875	1.19e-06	1.18122e-05
MAP4K5	NM_006575.3	2.11852	6.78e-10	1.65525e-08
TXNDC15	NM_024715.3	2.11714	2.07e-12	1.0621e-10
H2AFJ	NM_018267.2	2.117	8.64e-08	1.18733e-06
	AI702254	2.11672	2.08e-09	4.4305e-08
RPL7	NM_000971.3	2.11624	6.38e-14	5.65373e-12
SLC22A3	NM_021977.2	2.11614	1.04e-05	7.63999e-05
CLIC3	NM_004669.2	2.11607	8.68e-07	8.96277e-06
HSPA2	NM_021979.2	2.11557	2.43e-10	6.74459e-09
IL1R1	NM_000877.2	2.11489	5.57e-13	3.44857e-11
LOC642250	XM_925774.1	2.11425	8.09e-11	2.56073e-09
LARP4	NM_052879.3	2.113	2.43e-09	5.08504e-08
RELT	NM_152222.1	2.11271	1.07e-06	1.07474e-05
RPF1	NM_025065.6	2.11263	1.83e-08	3.04792e-07
ATP1B3	XM_001133534.1	2.11245	1.11e-07	1.47984e-06
SAP30	NM_003864.3	2.11141	5.39e-12	2.45618e-10
FNDC3A	NM_001079673.1	2.10958	6.77e-12	2.98826e-10
CD69	NM_001781.1	2.10793	2.39e-08	3.84812e-07
MYO5B	NM_001080467.1	2.10782	4.04e-08	6.11066e-07
CPE	NM_001873.1	2.10621	2.47e-11	9.11721e-10
PREX1	NM_020820.3	2.10607	6.68e-11	2.15556e-09
	BX355045	2.10582	4.04e-06	3.38991e-05
LOC646197	XM_929153.1	2.10558	3.55e-08	5.47473e-07
SACM1L	NM_014016.2	2.104	1.71e-13	1.25639e-11
LOC442454	NR_002308.1	2.10396	6.77e-12	2.98826e-10
C14orf19	NR_002937.1	2.10378	5.5e-11	1.82815e-09
LIN28B	NM_001004317.2	2.10324	9.13e-09	1.63184e-07
	AW439767	2.10263	2.85e-07	3.37774e-06
MORF4L1	NM_206839.1	2.10212	2.07e-12	1.0621e-10
C11orf58	NM_014267.4	2.10194	6.78e-10	1.65525e-08
LOC642502	XM_926594.2	2.10119	2.43e-10	6.74459e-09
LOC390354	XR_000900.1	2.10014	4.59e-16	1.36626e-13
THBS3	NM_007112.3	2.09937	5.23e-08	7.67072e-07
RPN2	NM_002951.2	2.09888	5.13e-09	9.77078e-08
LOC493869	NM_001008397.1	2.09874	2.47e-11	9.11721e-10
ARHGAP18	NM_033515.2	2.09842	7.63e-08	1.06717e-06
RBM7	NM_016090.2	2.09752	1.18e-10	3.5883e-09
C14orf166	NM_016039.1	2.09642	8e-10	1.89821e-08
APOB	NM_000384.2	2.09539	2.08e-09	4.4305e-08
CNOT8	NM_004779.4	2.09471	4.09e-10	1.05746e-08
PGK1	NM_000291.2	2.09456	7.33e-13	4.3693e-11
THUMPD1	NM_017736.3	2.09346	7.63e-08	1.06717e-06
MED21	NM_004264.3	2.09279	1.61e-12	8.61294e-11
TIA1	NM_022173.1	2.09117	2.33e-13	1.62697e-11
RUNX1	NM_001754.3	2.09112	9.42e-10	2.19697e-08
MCFD2	NM_139279.3	2.08939	6.38e-14	5.65373e-12
C1orf212	NM_138428.3	2.08893	8.47e-12	3.59839e-10
FAM174A	NM_198507.1	2.08821	1.42e-10	4.21866e-09
PKD2	NM_000297.2	2.08784	3.55e-08	5.47473e-07
SAR1A	NM_020150.3	2.08762	5.94e-08	8.598e-07
SPOPL	NM_001001664.1	2.0862	2.08e-09	4.4305e-08
LOC644131	XR_018325.1	2.08411	2.9e-10	7.88416e-09
TIMM8B	NM_012459.1	2.0823	4.09e-10	1.05746e-08
	BI827704	2.08098	7.63e-08	1.06717e-06
IL34	NM_152456.1	2.08063	1.18e-10	3.5883e-09
FYTTD1	NM_001011537.1	2.08045	1.52e-09	3.34667e-08
TUBB3	NM_006086.2	2.08034	1.59e-08	2.68381e-07
WBP5	NM_001006614.1	2.08019	1.31e-11	5.25755e-10
HAT1	NM_003642.2	2.08011	2.43e-10	6.74459e-09
RGS4	NM_005613.3	2.07996	6.86e-09	1.2691e-07
CNPY4	NM_152755.1	2.07793	6.77e-12	2.98826e-10
	AI557007	2.07789	4.45e-14	4.15766e-12
COMMD8	NM_017845.2	2.07779	2.03e-10	5.7618e-09
PGAM4	NM_001029891.2	2.07732	9.42e-10	2.19697e-08
	X60140	2.07709	6.26e-07	6.721e-06
COL10A1	NM_000493.3	2.07626	3e-06	2.62889e-05
LOC442582	NM_001025202.1	2.07595	6.86e-09	1.2691e-07
C14orf104	NM_018139.2	2.07591	4.85e-10	1.23133e-08
ATAD1	NM_032810.2	2.07481	2.43e-09	5.08504e-08
M6PRBP1	NM_005817.3	2.0741	1.25e-13	9.77168e-12
ROD1	NM_005156.4	2.07355	1.61e-12	8.61294e-11
ZNF561	NM_152289.1	2.07336	5.23e-08	7.67072e-07
RNASEH2B	NM_024570.1	2.0733	1.31e-11	5.25755e-10
SP4	NM_003112.3	2.07161	3.82e-09	7.55781e-08
NUDCD2	NM_145266.4	2.0703	2.07e-12	1.0621e-10
KRT19	NM_002276.3	2.07022	8.71e-05	0.000475598
PTPLB	NM_198402.2	2.06944	8.96e-14	7.49653e-12
CXCL10	NM_001565.2	2.06884	0.000986425	0.00380912
AKAP1	NM_003488.3	2.068	2.72e-06	2.42285e-05
LOC90342	XM_937145.1	2.0671	2.09e-08	3.42204e-07
PPP1R1C	NM_001080545.1	2.067	1.52e-09	3.34667e-08
SOCS3	NM_003955.3	2.0646	0.00973725	0.0262191
MGAT2	NM_002408.3	2.0644	1.25e-13	9.77168e-12
SF3B14	NM_016047.3	2.06428	2.65e-12	1.31467e-10
ENOX1	NM_017993.1	2.06413	2.43e-09	5.08504e-08
ZNF204	NR_002722.1	2.06385	1.79e-07	2.24039e-06
	BX095522	2.06366	0.0113131	0.0297129
LRRC17	NM_001031692.1	2.06364	1.79e-07	2.24039e-06
OSBPL2	NM_144498.1	2.06359	1.25e-07	1.63596e-06
LOC642219	XM_936370.2	2.06299	1.21e-08	2.1091e-07
CCL18	NM_002988.2	2.06202	2.09e-08	3.42204e-07
GPR65	NM_003608.2	2.06172	5.13e-09	9.77078e-08
OCIAD2	NM_001014446.1	2.06071	4.2e-13	2.70871e-11
WTAP	NM_152858.1	2.06059	1.47e-06	1.42237e-05
CRSP9	NM_004270.3	2.06044	2.65e-12	1.31467e-10
PPA2	NM_176866.2	2.05984	1.06e-11	4.38691e-10
GPM6B	NM_001001995.1	2.05932	7.79e-07	8.15255e-06
DKK3	NM_013253.4	2.05924	9.66e-07	9.85634e-06
FLJ46836	NM_207509.1	2.05843	6.86e-09	1.2691e-07
DSC2	NM_004949.2	2.05788	1.31e-11	5.25755e-10
CXCR4	NM_003467.2	2.05733	0.00086649	0.00341152
PSIP1	NM_033222.2	2.05709	1.38e-14	1.6264e-12
C6orf120	NM_001029863.1	2.05706	2.43e-10	6.74459e-09
MSLN	NM_013404.3	2.0567	0.018278	0.0441546
MSTO1	NM_018116.2	2.05649	5.57e-13	3.44857e-11
ROCK1	NM_005406.2	2.05576	4.85e-10	1.23133e-08
LOC652215	XM_941595.1	2.05564	5.23e-08	7.67072e-07
POLR2J3	NM_001097615.1	2.05495	1.79e-07	2.24039e-06
MRPL19	NM_014763.3	2.05376	1.25e-07	1.63596e-06
ARPC5	NM_005717.2	2.05245	4.59e-16	1.36626e-13
DBNDD1	NM_001042610.1	2.05224	1.06e-11	4.38691e-10
CXCL2	NM_002089.3	2.05171	0.00465252	0.0141212
CCDC71	NM_022903.3	2.05042	3.21e-15	5.13987e-13
RPL13L	NR_002803.1	2.04863	2.22e-06	2.02765e-05
UBE2E1	NM_003341.3	2.0479	3.58e-07	4.1332e-06
GLDC	NM_000170.2	2.04755	3.45e-10	9.14388e-09
C15orf44	NM_030800.1	2.04695	1.06e-11	4.38691e-10
TMEM47	NM_031442.2	2.04647	5.57e-13	3.44857e-11
HIGD1A	NM_014056.1	2.04624	2.07e-14	2.20967e-12
WTAP	NM_152857.1	2.04573	1.39e-08	2.37646e-07
LOC728643	NR_003277.1	2.04506	4.27e-12	1.99876e-10
	BF514393	2.04421	2.43e-09	5.08504e-08
LOC401442	XM_379543.4	2.04376	5.39e-12	2.45618e-10
SLC40A1	NM_014585.4	2.04315	1.41e-07	1.82022e-06
CLEC18C	NM_173619.2	2.04229	3.2e-07	3.74099e-06
PCDHAC2	NM_018899.4	2.04209	1.63e-11	6.3765e-10
	BX093310	2.04165	1.18e-10	3.5883e-09
RANBP9	NM_005493.2	2.03906	4.27e-12	1.99876e-10
VAT1L	NM_020927.1	2.03902	2.9e-10	7.88416e-09
ZNF146	NM_007145.1	2.03395	2.65e-12	1.31467e-10
ABCA10	NM_080282.2	2.03351	9.42e-05	0.000508271
GAS6	NM_000820.1	2.03088	4.52e-11	1.5365e-09
TPM3	NM_152263.2	2.03078	5.02e-07	5.54877e-06
KRTAP19-5	NM_181611.1	2.03037	2.72e-06	2.42285e-05
KRTAP10-5	NM_198694.2	2.02972	1.25e-07	1.63596e-06
CCL5	NM_002985.2	2.02746	9.42e-05	0.000508271
ZNF469	XM_001125745.1	2.02735	1.31e-11	5.25755e-10
MEN1	NM_130802.1	2.02684	1.14e-05	8.26865e-05
PROS1	NM_000313.1	2.02555	2.07e-12	1.0621e-10
CUX1	NM_181552.2	2.0242	8.64e-08	1.18733e-06
RPL37A	NM_000998.4	2.02413	4.52e-11	1.5365e-09
C3orf64	NM_173654.1	2.02286	3.37e-12	1.62162e-10
MBLAC2	NM_203406.1	2.02249	1.3e-09	2.92894e-08
LOC644580	XM_932253.1	2.02168	2.09e-08	3.42204e-07
KLHL7	NM_001031710.1	2.02167	1.38e-14	1.6264e-12
TRAF4	NM_004295.3	2.02098	6.26e-07	6.721e-06
TXNDC9	NM_005783.3	2.02085	3.21e-15	5.13987e-13
AGA	NM_000027.2	2.0203	6.77e-12	2.98826e-10
ZFP36L1	NM_004926.2	2.02028	2.9e-10	7.88416e-09
PHF3	NM_015153.1	2.02003	2.43e-10	6.74459e-09
SMNDC1	NM_005871.2	2.01838	8.73e-15	1.12919e-12
LHFPL1	NM_178175.3	2.01827	7.87e-06	6.01256e-05
F11R	NM_144504.1	2.01824	8.64e-08	1.18733e-06
IL32	NM_001012633.1	2.01779	1.3e-09	2.92894e-08
	AW977064	2.01762	6.78e-10	1.65525e-08
ACAD8	NM_014384.1	2.0166	2.33e-13	1.62697e-11
GIMAP1	NM_130759.2	2.01516	1.25e-07	1.63596e-06
IL1B	NM_000576.2	2.01482	0.0118857	0.0309575
WDR88	NM_173479.3	2.01478	1.11e-07	1.47984e-06
LOC137107	XM_940214.1	2.014	1.25e-12	6.89356e-11
	AK123174	2.01345	4.9e-06	3.99458e-05
GALNT5	NM_014568.1	2.01188	4.2e-13	2.70871e-11
MINPP1	NM_004897.2	2.0109	1.21e-08	2.1091e-07
TRAPPC6B	NM_177452.2	2.01019	5.94e-08	8.598e-07
GAS6	NM_000820.1	2.00996	4.2e-13	2.70871e-11
CMPK1	NM_016308.1	2.00949	8.96e-14	7.49653e-12
FKSG30	NM_001017421.1	2.00917	6.86e-09	1.2691e-07
SFPQ	NM_005066.1	2.00917	3.14e-13	2.10702e-11
RAP1B	NM_015646.4	2.00903	2.01e-11	7.65663e-10
CCDC146	NM_020879.2	2.00861	1.25e-07	1.63596e-06
EFHA2	NM_181723.1	2.00812	9.42e-10	2.19697e-08
FAM19A2	NM_178539.3	2.00803	3.66e-06	3.11667e-05
C7orf11	NM_138701.1	2.00771	3.37e-12	1.62162e-10
RFTN1	NM_015150.1	2.00755	2.43e-10	6.74459e-09
SEC11C	NM_033280.2	2.00534	4.52e-11	1.5365e-09
LOC653512	XM_932333.1	2.00529	3e-06	2.62889e-05
EED	NM_003797.2	2.00529	1.63e-11	6.3765e-10
LOC642111	XM_936250.1	2.00467	1.33e-06	1.30182e-05
KTN1	NM_004986.2	2.00367	2.09e-08	3.42204e-07
PTPRO	NM_030667.1	2.00364	3.45e-10	9.14388e-09
GOLT1B	NM_016072.3	2.00359	1.11e-07	1.47984e-06
RBM34	NM_015014.1	2.00309	3.45e-10	9.14388e-09
ST6GALNAC5	NM_030965.1	2.00288	2.83e-09	5.82238e-08
PRPF18	NM_003675.3	2.00267	4.59e-16	1.36626e-13
	DA695910	2.00192	1.21e-08	2.1091e-07
GPR37	NM_005302.2	2.00177	0.000507873	0.002162
TSC22D2	NM_014779.2	2.00165	3.12e-08	4.8912e-07
ADAMTS14	NM_139155.2	2.00088	5.23e-08	7.67072e-07
SERPINI1	NM_005025.2	2.00061	2.01e-11	7.65663e-10
VAMP4	NM_003762.3	2.00031	5.94e-09	1.11805e-07
ETF1	NM_004730.1	2.00016	5.13e-09	9.77078e-08
UBE1C	NM_198197.1	2.00008	6.77e-12	2.98826e-10
DYNC1I1	NM_004411.3	1.99731	4.43e-09	8.61059e-08
CCL13	NM_005408.2	1.99697	0.00153431	0.00554096
SPINK1	NM_003122.2	1.99658	2.07e-12	1.0621e-10
STC2	NM_003714.2	1.99552	3.82e-09	7.55781e-08
P2RY10	NM_014499.2	1.99536	4.43e-09	8.61059e-08
KBTBD7	NM_032138.3	1.99532	9.58e-13	5.47168e-11
OSM	NM_020530.3	1.99369	0.00112124	0.00425053
PCDH10	NM_032961.1	1.99355	5.61e-07	6.09785e-06
C17orf67	NM_001085430.1	1.9927	3.37e-12	1.62162e-10
OSBPL8	NM_001003712.1	1.98994	8e-10	1.89821e-08
ITM2B	NM_021999.2	1.98971	5.39e-12	2.45618e-10
LOC645520	XM_930492.1	1.98953	2.54e-07	3.05319e-06
TMEM144	NM_018342.3	1.98906	1.07e-06	1.07474e-05
POSTN	NM_006475.1	1.98882	2.26e-07	2.76021e-06
GREM1	NM_013372.5	1.98855	5.74e-10	1.43299e-08
PKM2	NM_182470.1	1.98769	2.08e-09	4.4305e-08
ASAM	NM_024769.2	1.98732	8.68e-07	8.96277e-06
FGFR1OP2	NM_015633.1	1.98592	3.29e-09	6.61347e-08
CXCL9	NM_002416.1	1.98589	0.000507873	0.002162
NMD3	NM_015938.2	1.98542	3.29e-09	6.61347e-08
RCN3	NM_020650.2	1.98526	4.2e-13	2.70871e-11
	CN430296	1.98518	4.2e-13	2.70871e-11
GAPDH	NM_002046.3	1.98462	2.43e-10	6.74459e-09
MT1G	NM_005950.1	1.98216	6.86e-05	0.000388043
C1orf43	NM_015449.2	1.98169	6.78e-10	1.65525e-08
MAP3K7IP2	NM_015093.2	1.98166	4.45e-14	4.15766e-12
YTHDC1	NM_001031732.2	1.98082	1.59e-08	2.68381e-07
MED13L	NM_015335.2	1.98006	4.45e-14	4.15766e-12
EFEMP1	NM_004105.3	1.9799	2.73e-08	4.35179e-07
SPATA18	NM_145263.2	1.97983	8.09e-11	2.56073e-09
DCTN4	NM_016221.2	1.97972	3.29e-09	6.61347e-08
LY6H	NM_002347.2	1.97903	4.04e-08	6.11066e-07
RPS3A	NM_001006.3	1.97844	4.59e-16	1.36626e-13
PLAA	NM_001031689.1	1.97732	9.77e-11	3.04272e-09
IP6K1	NM_153273.3	1.97657	4.43e-09	8.61059e-08
EPB41L2	NM_001431.1	1.97537	1.52e-09	3.34667e-08
CDC42	NM_001039802.1	1.97459	1.31e-11	5.25755e-10
NLGN4Y	NM_014893.2	1.9737	0.00793659	0.0221143
LOC646943	XM_934069.1	1.97361	1.52e-09	3.34667e-08
ZWINT	NM_001005414.1	1.97332	1.21e-08	2.1091e-07
CTU2	NM_001012762.1	1.97281	1.81e-06	1.70378e-05
BCAS2	NM_005872.2	1.97252	1.78e-09	3.85155e-08
	BG723262	1.97243	5.02e-07	5.54877e-06
CKS2	NM_001827.1	1.97077	5.61e-07	6.09785e-06
SEMA5A	NM_003966.2	1.9707	3.45e-10	9.14388e-09
LOC646769	XM_933918.1	1.97069	2.26e-07	2.76021e-06
	AI554114	1.97017	3.55e-08	5.47473e-07
IBTK	NM_015525.2	1.96941	7.33e-13	4.3693e-11
FAM108B1	NM_001025780.1	1.96914	1.11e-07	1.47984e-06
TMEM16A	NM_018043.4	1.96906	2.9e-10	7.88416e-09
HMOX1	NM_002133.1	1.96887	7.87e-06	6.01256e-05
PPM1B	NM_002706.4	1.9684	5.5e-11	1.82815e-09
	CF454867	1.96825	4.9e-06	3.99458e-05
PFN2	NM_053024.2	1.96824	4.6e-08	6.88148e-07
NKX3-1	NM_006167.2	1.96769	7.79e-07	8.15255e-06
SCYL1BP1	NM_152281.1	1.9674	1.61e-12	8.61294e-11
SLC30A5	NM_022902.2	1.96738	2.47e-11	9.11721e-10
AXUD1	NM_033027.2	1.96699	0.00332281	0.0106293
CRISPLD1	NM_031461.3	1.96689	0.000201604	0.000978211
ROBO2	NM_002942.1	1.96677	7.43e-05	0.000415127
COL8A2	NM_005202.1	1.96609	4.09e-10	1.05746e-08
ISL1	NM_002202.1	1.96603	1.81e-06	1.70378e-05
YIPF4	NM_032312.2	1.9654	2.07e-14	2.20967e-12
ADPRH	NM_001125.2	1.96508	5.93e-06	4.71506e-05
PABPC1	NM_002568.3	1.96474	1.83e-08	3.04792e-07
	CB306805	1.96421	5.61e-07	6.09785e-06
LOC399942	XM_934471.1	1.96358	9.13e-09	1.63184e-07
OPRL1	NM_000913.3	1.96348	1.63e-11	6.3765e-10
ADSS	NM_001126.2	1.96319	1.18e-10	3.5883e-09
QSOX1	NM_001004128.2	1.96297	5.13e-09	9.77078e-08
TIMM13	NM_012458.2	1.96145	1.25e-07	1.63596e-06
RANBP2	NM_006267.4	1.96065	2.26e-07	2.76021e-06
PRKCI	NM_002740.5	1.9603	9.58e-13	5.47168e-11
LOC641992	XM_935770.1	1.96013	8.96e-14	7.49653e-12
CAMK2B	NM_172080.1	1.95862	1.63e-06	1.55291e-05
EIF5A2	NM_020390.5	1.95753	3.12e-08	4.8912e-07
STK38L	NM_015000.2	1.95706	2.39e-08	3.84812e-07
LOC651872	XM_941135.2	1.95623	2.22e-06	2.02765e-05
LOC730456	XM_001125906.1	1.95509	1.25e-07	1.63596e-06
LOC731432	XM_001129619.1	1.95416	8e-10	1.89821e-08
	AW072337	1.95398	1.11e-07	1.47984e-06
FUT8	NM_178156.1	1.9537	2.22e-06	2.02765e-05
TMEM176A	NM_018487.2	1.95367	4.04e-06	3.38991e-05
DSTN	NM_006870.3	1.95342	2.43e-10	6.74459e-09
GPBP1L1	NM_021639.3	1.9529	6.77e-12	2.98826e-10
UGP2	NM_006759.3	1.95282	8.73e-15	1.12919e-12
GRIN2B	NM_000834.2	1.95167	8.64e-08	1.18733e-06
ZNF318	NM_014345.2	1.94941	6.78e-10	1.65525e-08
LAMA4	NM_002290.2	1.94911	3.55e-05	0.000220409
YWHAG	NM_012479.2	1.94878	1.41e-07	1.82022e-06
SLC33A1	NM_004733.2	1.94851	4.9e-06	3.99458e-05
FXYD5	NM_014164.4	1.94834	3.71e-11	1.29238e-09
LOC134997	NR_000030.1	1.94798	7.33e-13	4.3693e-11
SLC24A3	NM_020689.3	1.94772	5.51e-15	7.87252e-13
FNTA	NM_001018677.1	1.94712	5.23e-08	7.67072e-07
NPTN	NM_012428.2	1.94692	6.78e-10	1.65525e-08
LOC653631	XM_930476.2	1.94643	3.55e-08	5.47473e-07
	BF509138	1.94641	4.43e-09	8.61059e-08
TMEM200A	NM_052913.2	1.94485	9.78e-08	1.32555e-06
SFRS12	NM_139168.2	1.94477	8.47e-12	3.59839e-10
RFK	NM_018339.3	1.94455	2.47e-11	9.11721e-10
FGF6	NM_020996.1	1.94452	9.77e-11	3.04272e-09
	AI939617	1.94439	1.39e-08	2.37646e-07
CCAR1	NM_018237.2	1.94431	1.25e-13	9.77168e-12
LOC647436	XM_937113.2	1.94381	2.39e-08	3.84812e-07
TTC33	NM_012382.2	1.9431	1.18e-10	3.5883e-09
GDI2	NM_001494.2	1.94233	1.38e-14	1.6264e-12
CXorf36	NM_024689.1	1.94093	1.25e-05	8.9477e-05
C19orf26	NM_152769.2	1.93923	1.83e-08	3.04792e-07
ARPP-21	NM_016300.4	1.93887	9.13e-09	1.63184e-07
CEP57	NM_014679.3	1.93867	5.5e-11	1.82815e-09
HAMP	NM_021175.2	1.93852	3.27e-05	0.00020547
RC3H1	NM_172071.1	1.9385	9.48e-06	7.05794e-05
RCHY1	NM_001009922.1	1.93791	1.59e-08	2.68381e-07
SLC39A8	NM_022154.5	1.9377	4.6e-08	6.88148e-07
NUDCD2	NM_145266.4	1.93769	3.71e-11	1.29238e-09
BDNF	NM_170734.2	1.93694	1.59e-07	2.02389e-06
	BI838911	1.93561	4.45e-06	3.67352e-05
RPS29	NM_001030001.1	1.9355	8.47e-12	3.59839e-10
ZNF322B	NM_199005.1	1.9348	6.86e-09	1.2691e-07
LOC641750	XM_935596.1	1.93471	2.08e-09	4.4305e-08
SNX14	NM_020468.2	1.93391	5.74e-10	1.43299e-08
YAP1	NM_006106.2	1.93351	1.7e-10	4.92756e-09
KCNK6	NM_004823.1	1.93277	8.64e-08	1.18733e-06
SEC61B	NM_006808.2	1.93234	8.73e-15	1.12919e-12
THAP1	NM_199003.1	1.93217	4.85e-10	1.23133e-08
CDC42EP5	NM_145057.2	1.93205	4.2e-13	2.70871e-11
SNX25	NM_031953.2	1.93136	5.5e-11	1.82815e-09
B4GALT2	NM_003780.3	1.93037	4.04e-08	6.11066e-07
AKR1C3	NM_003739.4	1.93033	1.11e-09	2.55163e-08
	AI650883	1.93	1.11e-09	2.55163e-08
LOC388654	XM_371273.3	1.92962	5.74e-10	1.43299e-08
	BX104746	1.92929	1.39e-08	2.37646e-07
SLK	NM_014720.2	1.92824	1.25e-12	6.89356e-11
ZNF521	NM_015461.1	1.92821	5.61e-07	6.09785e-06
HNRNPA3	NM_194247.2	1.92699	3.71e-11	1.29238e-09
TOPORS	NM_005802.2	1.92664	5.13e-09	9.77078e-08
LOC647346	XM_936495.2	1.92645	5.5e-11	1.82815e-09
FAHD2A	NM_016044.1	1.92628	1.05e-08	1.85176e-07
SETD6	NM_024860.1	1.92542	2.53e-05	0.000164423
AQP3	NM_004925.3	1.92526	4.04e-08	6.11066e-07
ME1	NM_002395.3	1.92507	5.94e-08	8.598e-07
BTBD15	NM_014155.2	1.92382	9.42e-10	2.19697e-08
LOC653513	XM_927826.2	1.92376	4.9e-06	3.99458e-05
PLCL1	NM_006226.1	1.9228	7.92e-09	1.43714e-07
STAC	NM_003149.1	1.92278	9.42e-10	2.19697e-08
GLIS3	NM_152629.3	1.92268	9.58e-13	5.47168e-11
	BC063871	1.92254	3e-06	2.62889e-05
	BM975754	1.9221	4.09e-10	1.05746e-08
C15orf5	XR_017977.1	1.92164	2.43e-10	6.74459e-09
ELOVL6	NM_024090.1	1.91946	4.09e-10	1.05746e-08
HSPA1A	NM_005345.4	1.91942	2.43e-09	5.08504e-08
IKBIP	NM_153687.2	1.91939	6.68e-11	2.15556e-09
GALNT1	NM_020474.2	1.91889	1.25e-13	9.77168e-12
CD8A	NM_171827.2	1.91805	2.01e-07	2.4856e-06
ALDH1B1	NM_000692.3	1.91754	1.63e-06	1.55291e-05
ENSA	NM_207043.1	1.91584	1.41e-07	1.82022e-06
ZNF679	NM_153363.1	1.91452	5.13e-09	9.77078e-08
FSHB	NM_000510.2	1.91443	1.79e-07	2.24039e-06
	T54302	1.91388	2.72e-06	2.42285e-05
HOMER1	NM_004272.3	1.91388	3.12e-08	4.8912e-07
MIB1	NM_020774.2	1.91357	4.01e-07	4.56943e-06
C14orf129	NM_016472.3	1.91354	1.31e-11	5.25755e-10
AQP1	NM_198098.1	1.91317	1.59e-08	2.68381e-07
KLC4	NM_201523.1	1.91306	6.74e-08	9.59742e-07
CHRNB3	NM_000749.3	1.91302	9.78e-08	1.32555e-06
	AW173314	1.91295	3.12e-08	4.8912e-07
B4GALNT1	NM_001478.3	1.91262	6.68e-11	2.15556e-09
LOC649150	XR_019269.1	1.91246	2.43e-09	5.08504e-08
QSOX1	NM_002826.4	1.91236	3.71e-11	1.29238e-09
CD46	NM_172358.1	1.91233	6.78e-10	1.65525e-08
HLA-DRB1	NM_002124.1	1.91206	0.0014421	0.00525577
PGAM4	NM_001029891.2	1.91018	2.43e-10	6.74459e-09
ATF3	NM_001040619.1	1.90881	0.0113131	0.0297129
SLC39A6	NM_012319.2	1.90846	2.9e-10	7.88416e-09
	AA424221	1.90801	1.05e-08	1.85176e-07
RPS6	NM_001010.2	1.90772	1.31e-11	5.25755e-10
RPS3A	NM_001006.3	1.90743	2.65e-12	1.31467e-10
CFB	NM_001710.4	1.90706	6.68e-11	2.15556e-09
LOC643668	XR_016986.1	1.90698	2.9e-10	7.88416e-09
UAP1	NM_003115.3	1.90627	1.63e-06	1.55291e-05
C1QTNF5	NM_015645.2	1.9057	3.45e-10	9.14388e-09
KLHL2	NM_007246.2	1.90497	3.29e-09	6.61347e-08
PLK3	NM_004073.2	1.90435	4.6e-08	6.88148e-07
ZBTB7A	NM_015898.2	1.90247	1.18e-10	3.5883e-09
RPL21	NM_000982.3	1.90237	1.06e-11	4.38691e-10
IQGAP1	NM_003870.3	1.90217	4.27e-12	1.99876e-10
WDR69	NM_178821.1	1.90157	3.12e-08	4.8912e-07
TTC28	XM_929318.2	1.90116	7.79e-07	8.15255e-06
NOP56	NM_006392.2	1.90105	3.71e-11	1.29238e-09
ATF4	NM_182810.1	1.89859	3.2e-07	3.74099e-06
CLIC4	NM_013943.1	1.89811	1.06e-11	4.38691e-10
HIF1A	NM_001530.2	1.89809	2.09e-08	3.42204e-07
JAZF1	NM_175061.3	1.89798	1.52e-09	3.34667e-08
SPHAR	NM_006542.2	1.89777	8.09e-11	2.56073e-09
TUBD1	NM_016261.2	1.89769	1.59e-07	2.02389e-06
C6orf188	NM_153711.1	1.89757	8.68e-07	8.96277e-06
CRY1	NM_004075.2	1.89734	6.26e-07	6.721e-06
GEM	NM_181702.1	1.89704	0.00416443	0.0128583
GIMAP2	NM_015660.2	1.8968	1.11e-07	1.47984e-06
C7orf68	NM_013332.3	1.8963	1.83e-08	3.04792e-07
QTRTD1	NM_024638.2	1.89523	2.03e-10	5.7618e-09
FAM7A1	XM_931257.1	1.89434	1.05e-08	1.85176e-07
RPLP1	NM_213725.1	1.8942	5.74e-10	1.43299e-08
UCHL1	NM_004181.3	1.89401	9.78e-08	1.32555e-06
RGL3	NM_001035223.1	1.89401	1.47e-06	1.42237e-05
NUDT10	NM_153183.1	1.89393	4.52e-11	1.5365e-09
THEX1	NM_153332.2	1.89375	8e-10	1.89821e-08
PEBP1	NM_002567.2	1.89362	7.63e-08	1.06717e-06
LOC653241	XM_931425.1	1.89237	3.08e-14	3.05598e-12
MTTP	NM_000253.2	1.89231	7.17e-06	5.54344e-05
HNRPA1L-2	NR_002944.2	1.89227	2.47e-11	9.11721e-10
SFRS3	NM_003017.3	1.89179	3.82e-09	7.55781e-08
NMI	NM_004688.1	1.89129	1.05e-08	1.85176e-07
PICALM	NM_007166.2	1.89052	8.47e-12	3.59839e-10
HS2ST1	NM_012262.2	1.89035	9.42e-10	2.19697e-08
HSPA4	NM_198431.1	1.89021	2.9e-10	7.88416e-09
C14orf119	NM_017924.2	1.88985	3.27e-05	0.00020547
FLJ20273	NM_019027.1	1.88894	5.94e-09	1.11805e-07
NACA	NM_005594.2	1.88715	2.65e-12	1.31467e-10
LOC440145	NM_001071775.1	1.88696	4.49e-07	5.04094e-06
ANKRD35	NM_144698.3	1.88686	1.83e-08	3.04792e-07
BCAS2	NM_005872.2	1.88669	2.9e-10	7.88416e-09
RBBP9	NM_006606.2	1.88627	3.29e-09	6.61347e-08
FLJ38973	NM_153689.4	1.88583	3.37e-12	1.62162e-10
ATF1	NM_005171.3	1.88577	7.92e-09	1.43714e-07
SOCS4	NM_080867.2	1.88547	5.5e-11	1.82815e-09
DAAM1	NM_014992.1	1.88528	4.45e-06	3.67352e-05
SERAC1	NM_032861.2	1.88491	1.63e-11	6.3765e-10
SMPX	NM_014332.1	1.88485	3.12e-08	4.8912e-07
COLEC11	NM_024027.3	1.88449	3.12e-08	4.8912e-07
SLC4A3	NM_005070.2	1.88435	7.63e-08	1.06717e-06
TBX21	NM_013351.1	1.88421	1.59e-08	2.68381e-07
ABCC6	NM_001171.3	1.8842	1.25e-05	8.9477e-05
LOC731035	XM_001126365.1	1.88376	9.77e-11	3.04272e-09
LOC653147	XM_926208.2	1.88354	6.78e-10	1.65525e-08
FADS6	NM_178128.3	1.88215	1.42e-10	4.21866e-09
SERINC4	NM_001033517.1	1.88107	2.43e-10	6.74459e-09
RRBP1	NM_001042576.1	1.88071	4.59e-16	1.36626e-13
SMC3	NM_005445.3	1.88046	2.9e-10	7.88416e-09
KLF4	NM_004235.3	1.87989	0.000811636	0.00322177
	BQ446335	1.87921	2.43e-10	6.74459e-09
	AW074509	1.8791	6.52e-06	5.10981e-05
SLC30A1	NM_021194.2	1.87839	5.23e-08	7.67072e-07
GCET2	NM_001008756.1	1.87743	7.17e-06	5.54344e-05
GPHA2	NM_130769.2	1.87685	4.01e-07	4.56943e-06
	AV737317	1.87673	4.04e-06	3.38991e-05
CPEB2	NM_182646.1	1.87648	6.74e-08	9.59742e-07
C14orf149	NM_144581.1	1.87628	4.85e-10	1.23133e-08
GNAO1	NM_020988.1	1.87545	4.45e-06	3.67352e-05
	BE614051	1.87517	8.64e-08	1.18733e-06
IGFBP3	NM_000598.4	1.87463	6.52e-06	5.10981e-05
ATP1B1	NM_001001787.1	1.8746	1.25e-13	9.77168e-12
ABCG1	NM_016818.2	1.87417	4.43e-09	8.61059e-08
TM9SF2	NM_004800.1	1.87406	4.59e-16	1.36626e-13
HRSP12	NM_005836.2	1.8736	2.39e-08	3.84812e-07
	BX110961	1.87297	2.83e-09	5.82238e-08
CD3D	NM_001040651.1	1.87216	4.04e-06	3.38991e-05
SPRY2	NM_005842.2	1.87215	1.25e-07	1.63596e-06
EDEM3	NM_025191.2	1.87181	9.58e-13	5.47168e-11
USP1	NM_001017416.1	1.87179	8.64e-08	1.18733e-06
NDUFA4L2	NM_020142.3	1.87172	0.00153431	0.00554096
XG	NM_175569.1	1.8714	5.94e-09	1.11805e-07
LOC728320	XM_001127175.1	1.87133	2.01e-06	1.86519e-05
SYNJ1	NM_203446.1	1.87098	7.92e-09	1.43714e-07
CECR1	NM_177405.1	1.87084	3.55e-08	5.47473e-07
SMPDL3A	NM_006714.2	1.86991	1.79e-07	2.24039e-06
DDX3Y	NM_004660.2	1.8683	5.38e-05	0.000314873
SLA	NM_006748.1	1.86801	0.000358977	0.00160635
CTSO	NM_001334.2	1.86627	3.14e-13	2.10702e-11
IL2RB	NM_000878.2	1.86609	2.09e-08	3.42204e-07
BST2	NM_004335.2	1.86551	9.13e-09	1.63184e-07
HMGB1	NM_002128.4	1.86548	2.72e-06	2.42285e-05
CD84	NM_003874.1	1.86526	1.25e-07	1.63596e-06
CD9	NM_001769.2	1.8651	1.07e-06	1.07474e-05
SMARCA1	NM_003069.2	1.86459	1.18e-10	3.5883e-09
LIG4	NM_002312.3	1.86453	1.61e-12	8.61294e-11
CD5L	NM_005894.1	1.86364	2.39e-08	3.84812e-07
	AA704293	1.8629	5.61e-07	6.09785e-06
HLA-G	NM_002127.3	1.86228	9.78e-08	1.32555e-06
LOC649800	XM_938870.1	1.86171	2.01e-06	1.86519e-05
ALG5	NM_013338.3	1.86168	4.09e-10	1.05746e-08
C14orf1	NM_007176.1	1.86164	1.25e-05	8.9477e-05
CSTF2T	NM_015235.2	1.86157	1.79e-07	2.24039e-06
GEFT	NM_182947.1	1.86155	1.04e-05	7.63999e-05
TTRAP	NM_016614.2	1.86154	2.03e-10	5.7618e-09
LEPROTL1	NM_015344.1	1.86064	6.77e-12	2.98826e-10
GLYAT	NM_201648.2	1.86034	6.78e-10	1.65525e-08
	AI872985	1.86002	8e-10	1.89821e-08
FBXL10	NM_032590.3	1.8591	4.09e-10	1.05746e-08
PPT1	NM_000310.2	1.85867	9.18e-16	2.01072e-13
LAMP2	NM_002294.1	1.85819	3.14e-13	2.10702e-11
CCDC69	NM_015621.2	1.85802	1.63e-06	1.55291e-05
TFRC	NM_003234.1	1.85717	1.11e-09	2.55163e-08
MAGEB2	NM_002364.3	1.85629	7.92e-09	1.43714e-07
RPS18	NM_022551.2	1.85604	3.08e-14	3.05598e-12
EPHA5	NM_004439.4	1.85573	9.48e-06	7.05794e-05
ILK	NM_001014794.1	1.85571	5.23e-08	7.67072e-07
DEK	NM_003472.2	1.85549	1.71e-13	1.25639e-11
TROVE2	NM_004600.4	1.8546	4.09e-10	1.05746e-08
RALGAPA2	NM_020343.2	1.85394	6.33e-05	0.000361853
LOC731985	XR_015987.1	1.85335	2.39e-08	3.84812e-07
CD44	NM_001001392.1	1.85278	3.82e-09	7.55781e-08
ARFIP2	NM_012402.2	1.85261	3e-05	0.000190594
LOC390876	XM_372704.4	1.85246	2.08e-09	4.4305e-08
IDI1	NM_004508.2	1.8521	8.64e-08	1.18733e-06
ABLIM3	NM_014945.2	1.85189	9.42e-10	2.19697e-08
RPLP1	NM_001003.2	1.85183	4.52e-11	1.5365e-09
LRRC4C	NM_020929.1	1.85153	1.05e-08	1.85176e-07
CDC7	NM_003503.2	1.85137	1.18e-10	3.5883e-09
L3MBTL3	NM_032438.1	1.85136	4.27e-12	1.99876e-10
C8orf48	XR_017961.1	1.85113	1.52e-09	3.34667e-08
FIBIN	NM_203371.1	1.85012	6.26e-07	6.721e-06
GLRB	NM_000824.2	1.84987	1.25e-05	8.9477e-05
PDGFC	NM_016205.1	1.84887	3e-06	2.62889e-05
LOC644650	XM_927757.1	1.84877	2.26e-07	2.76021e-06
TNS3	NM_022748.10	1.84854	3.08e-14	3.05598e-12
SDR9C7	NM_148897.1	1.84735	1.39e-08	2.37646e-07
	R38630	1.84705	3.66e-06	3.11667e-05
LOC654253	XM_942273.1	1.84641	1.19e-06	1.18122e-05
SERPINA1	NM_001002235.1	1.84617	0.000334495	0.00151092
NUP210L	NM_207308.2	1.84571	1.21e-08	2.1091e-07
NLGN4X	NM_020742.2	1.84569	9.66e-07	9.85634e-06
TCP1	NM_030752.2	1.84568	0.000924693	0.00360612
RGMB	NM_001012761.1	1.84568	4.04e-08	6.11066e-07
PLOD1	NM_000302.2	1.84539	9.18e-16	2.01072e-13
CPXM1	NM_019609.3	1.84531	1.63e-06	1.55291e-05
PRSS23	NM_007173.4	1.84506	1.25e-12	6.89356e-11
HCCS	NM_005333.2	1.84447	9.58e-13	5.47168e-11
LDHB	NM_002300.4	1.84446	1.18e-10	3.5883e-09
C9orf30	NM_080655.1	1.84428	6.74e-08	9.59742e-07
	AI203690	1.84361	6.74e-08	9.59742e-07
OXTR	NM_000916.3	1.84312	7.92e-09	1.43714e-07
TGFBR2	NM_001024847.1	1.84308	5.5e-11	1.82815e-09
CBX1	NM_006807.3	1.84255	8e-10	1.89821e-08
NDRG4	NM_020465.2	1.8425	1.63e-06	1.55291e-05
LOXL1	NM_005576.2	1.84238	7.63e-08	1.06717e-06
OR2W1	NM_030903.2	1.84236	1.14e-05	8.26865e-05
RRN3	NM_018427.3	1.84176	7.33e-13	4.3693e-11
HLA-DRB3	NM_022555.3	1.84175	3.87e-05	0.000237013
HUS1	NM_004507.2	1.84168	9.78e-08	1.32555e-06
	BM986885	1.84118	8.68e-07	8.96277e-06
MTPN	NM_145808.1	1.8411	4.59e-16	1.36626e-13
LOC284988	XR_017252.1	1.84109	2.07e-14	2.20967e-12
GAR1	NM_018983.3	1.84074	2.01e-07	2.4856e-06
AMY2B	NM_020978.3	1.84055	1.05e-08	1.85176e-07
FXYD5	NM_144779.1	1.84029	2.9e-10	7.88416e-09
CLIP1	NM_002956.2	1.84015	7.92e-09	1.43714e-07
SLA	NM_001045557.1	1.84012	1.52e-09	3.34667e-08
XBP1	NM_001079539.1	1.84009	1.06e-11	4.38691e-10
THY1	NM_006288.2	1.84005	2.22e-06	2.02765e-05
TM2D1	NM_032027.2	1.8399	8.96e-14	7.49653e-12
LOC647037	XM_930029.1	1.8392	1.52e-09	3.34667e-08
LRRN1	NM_020873.5	1.83906	1.63e-06	1.55291e-05
ABHD15	NM_198147.1	1.83868	5.39e-12	2.45618e-10
HEBP2	NM_014320.2	1.8385	1.42e-10	4.21866e-09
ADD3	NM_001121.2	1.83706	3.45e-10	9.14388e-09
STK32C	NM_173575.2	1.8365	3.27e-05	0.00020547
MMP23B	NM_006983.1	1.83631	2.76e-05	0.000177459
FAM116A	XM_001132771.1	1.83565	2.47e-11	9.11721e-10
CCDC104	NM_080667.4	1.83517	1.42e-10	4.21866e-09
C1orf9	NM_014283.2	1.83469	3.45e-10	9.14388e-09
TMEM135	NM_022918.2	1.83435	9.58e-13	5.47168e-11
CDC42SE2	NM_001038702.1	1.83398	4.45e-14	4.15766e-12
	AI425073	1.8332	2.09e-08	3.42204e-07
DHFRL1	NM_176815.2	1.83317	9.58e-13	5.47168e-11
EIF1AX	NM_001412.3	1.83294	2.43e-10	6.74459e-09
LGALS3BP	NM_005567.2	1.8328	1.41e-07	1.82022e-06
CD74	NM_001025159.1	1.8327	1.78e-05	0.000121336
RAP2C	NM_021183.3	1.83206	4.09e-10	1.05746e-08
HCFC1R1	NM_001002018.1	1.83196	1.39e-08	2.37646e-07
FABP5	NM_001444.1	1.83161	4.43e-09	8.61059e-08
WHSC1	NM_133334.2	1.83122	2.08e-09	4.4305e-08
PDZRN3	XM_001133042.1	1.83113	9.66e-07	9.85634e-06
GOPC	NM_020399.2	1.82999	1.7e-10	4.92756e-09
CPNE8	NM_153634.2	1.82994	5.94e-08	8.598e-07
DR1	NM_001938.2	1.8298	7.63e-08	1.06717e-06
ECM1	NM_022664.1	1.82973	5.13e-09	9.77078e-08
EEF1D	NM_032378.2	1.82916	1.41e-07	1.82022e-06
SUB1	NM_006713.2	1.82893	4.59e-16	1.36626e-13
ST8SIA1	NM_003034.2	1.82892	4.52e-11	1.5365e-09
C1orf63	NM_020317.3	1.82878	4.45e-06	3.67352e-05
TRPS1	NM_014112.2	1.82808	1.63e-11	6.3765e-10
ATP11C	NM_001010986.1	1.82746	8.96e-14	7.49653e-12
ECOP	NM_030796.2	1.82708	1.25e-05	8.9477e-05
DDX59	NM_001031725.1	1.82685	8e-10	1.89821e-08
	DB350119	1.8266	1.05e-08	1.85176e-07
MBNL1	NM_207296.1	1.82637	2.83e-09	5.82238e-08
LOC641518	XR_017788.1	1.82618	1.79e-07	2.24039e-06
	U03241	1.82599	9.78e-08	1.32555e-06
CDC37L1	NM_017913.2	1.82583	3.29e-09	6.61347e-08
AKTIP	NM_022476.2	1.82575	4.04e-08	6.11066e-07
IRAK2	NM_001570.3	1.82555	1.3e-09	2.92894e-08
GRIA2	NM_000826.2	1.82549	0.00753499	0.0211873
SUSD5	NM_015551.1	1.82441	7.63e-08	1.06717e-06
FCN3	NM_173452.1	1.8243	1.39e-08	2.37646e-07
CHCHD2	NM_016139.2	1.82427	4.96e-05	0.000293398
MRPL15	NM_014175.2	1.82398	8.47e-12	3.59839e-10
LOC654114	XM_942070.1	1.8238	3.58e-07	4.1332e-06
UBE4A	NM_004788.2	1.8238	2.43e-10	6.74459e-09
SLC9A2	NM_003048.3	1.82365	1.83e-08	3.04792e-07
CWC22	NM_020943.2	1.82364	1.11e-07	1.47984e-06
SPRR1A	NM_005987.2	1.82343	8.64e-06	6.50768e-05
DMXL1	NM_005509.4	1.82327	4.6e-08	6.88148e-07
ADAM23	NM_003812.2	1.82325	3.2e-07	3.74099e-06
SERPINE1	NM_000602.1	1.82283	7.79e-07	8.15255e-06
LOC644310	XM_938150.2	1.82248	7.33e-13	4.3693e-11
	AI473762	1.82241	6.77e-12	2.98826e-10
MGA	NM_001080541.1	1.82214	1.11e-07	1.47984e-06
ARSB	NM_000046.2	1.82183	4.2e-13	2.70871e-11
LOC650803	XM_939893.1	1.82181	6.78e-10	1.65525e-08
SNX10	NM_013322.2	1.82177	3e-05	0.000190594
HERPUD2	NM_022373.3	1.82118	8e-10	1.89821e-08
NARS	NM_004539.3	1.82113	1.71e-13	1.25639e-11
LOC728832	XR_015411.1	1.82109	1.83e-08	3.04792e-07
RCAN1	NM_203417.1	1.82056	6.26e-07	6.721e-06
ARL6IP5	NM_006407.3	1.82016	1.06e-11	4.38691e-10
MDFI	NM_005586.2	1.81872	3.45e-10	9.14388e-09
BRAP	NM_006768.2	1.81841	2.01e-06	1.86519e-05
FKBP2	NM_004470.2	1.81831	1.71e-13	1.25639e-11
ACSL4	NM_004458.1	1.81804	6.77e-12	2.98826e-10
	AI732971	1.81736	7.87e-06	6.01256e-05
HOXD11	NM_021192.2	1.81701	2.54e-07	3.05319e-06
RAB36	NM_004914.2	1.81699	2.83e-09	5.82238e-08
	DB310144	1.81611	5.39e-06	4.3422e-05
	BU568198	1.81597	3.29e-09	6.61347e-08
GALNT9	NM_021808.2	1.81592	5.94e-09	1.11805e-07
WSB1	NM_134265.2	1.81568	3.71e-11	1.29238e-09
HDAC2	NM_001527.2	1.81557	2.33e-13	1.62697e-11
ZNF23	NM_145911.1	1.81496	8.64e-08	1.18733e-06
DRD2	NM_016574.2	1.81395	0.000173773	0.000860526
CDKN2C	NM_001262.2	1.81376	1.36e-05	9.60919e-05
PTGER4	NM_000958.2	1.8137	1.95e-05	0.000131534
NHS	NM_198270.2	1.81351	1.52e-09	3.34667e-08
LOC642934	XM_942991.2	1.81349	5.13e-09	9.77078e-08
NOC3L	NM_022451.9	1.81345	1.71e-13	1.25639e-11
KRT16	NM_005557.2	1.81343	3.66e-06	3.11667e-05
	BF516331	1.81196	6.78e-10	1.65525e-08
LOC730525	XM_001126202.1	1.81192	6.78e-10	1.65525e-08
ARNT	NM_178426.1	1.81184	2.08e-09	4.4305e-08
	BF508375	1.8118	1.59e-07	2.02389e-06
C10orf88	NM_024942.2	1.81077	4.09e-10	1.05746e-08
ATP5C1	NM_005174.2	1.81051	1.39e-08	2.37646e-07
LY6H	NM_002347.2	1.8104	2.01e-07	2.4856e-06
LOC648000	XM_371757.5	1.80928	6.68e-11	2.15556e-09
LOC727735	XM_001125868.1	1.80898	4.43e-09	8.61059e-08
SAT1	NM_002970.1	1.8084	4.43e-09	8.61059e-08
SERINC3	NM_006811.2	1.80805	1.52e-09	3.34667e-08
	CA433875	1.80702	3.2e-07	3.74099e-06
CHD1	NM_001270.2	1.80688	7.43e-05	0.000415127
	AW575553	1.80647	8.68e-07	8.96277e-06
MYO10	NM_012334.1	1.80608	1.21e-08	2.1091e-07
SNORD36A	NR_002448.1	1.80512	1.41e-07	1.82022e-06
CHGB	NM_001819.1	1.80424	1.19e-06	1.18122e-05
LOC728481	XR_015292.1	1.80406	2.65e-12	1.31467e-10
KIAA0492	XM_944290.1	1.80406	7.79e-07	8.15255e-06
THOC4	NM_005782.2	1.80372	1.59e-07	2.02389e-06
SEPT4	NM_080417.1	1.80332	1.52e-09	3.34667e-08
LOC648993	XM_943534.1	1.80284	5.13e-09	9.77078e-08
NOV	NM_002514.2	1.8024	8.64e-08	1.18733e-06
FNBP1L	NM_001024948.1	1.8021	3.29e-09	6.61347e-08
EI24	NM_004879.3	1.8021	3.12e-08	4.8912e-07
TBC1D3B	NM_001001417.5	1.80192	7.17e-06	5.54344e-05
MSR1	NM_002445.3	1.80123	2.09e-08	3.42204e-07
LOC143543	NR_002197.1	1.80073	5.39e-12	2.45618e-10
CD3D	NM_000732.4	1.80055	0.000412931	0.00180976
AASDHPPT	NM_015423.2	1.79993	5.94e-09	1.11805e-07
	AL117598	1.79982	1.7e-10	4.92756e-09
FGF1	NM_000800.2	1.79856	1.59e-08	2.68381e-07
GNAI1	NM_002069.4	1.79855	1.7e-10	4.92756e-09
DAPL1	NM_001017920.1	1.7983	0.000217006	0.00104109
LOC339047	XM_932601.1	1.7982	1.79e-07	2.24039e-06
DLD	NM_000108.3	1.7979	5.61e-07	6.09785e-06
	DB338706	1.79781	1.07e-06	1.07474e-05
NLK	NM_016231.4	1.79695	4.09e-10	1.05746e-08
DLG4	NM_001365.2	1.79688	8.68e-07	8.96277e-06
PTPRE	NM_130435.2	1.79646	3.27e-05	0.00020547
LOC642236	XM_943005.2	1.79602	2.07e-12	1.0621e-10
LIMS1	XM_938773.1	1.79602	1.71e-13	1.25639e-11
NUS1	NM_138459.3	1.79567	3.71e-11	1.29238e-09
FCGR1B	NM_001004340.1	1.79534	6.52e-06	5.10981e-05
MEIG1	NM_001080836.1	1.79492	7.87e-06	6.01256e-05
COL9A1	NM_001851.3	1.79463	1.11e-07	1.47984e-06
ARRDC2	NM_001025604.1	1.79438	3.55e-05	0.000220409
RBM26	NM_022118.3	1.79408	1.3e-09	2.92894e-08
CTGF	NM_001901.2	1.79405	1.25e-12	6.89356e-11
CTSC	NM_001814.2	1.79397	2.01e-06	1.86519e-05
CNIH4	NM_014184.2	1.79365	4.52e-11	1.5365e-09
LOC645557	XM_932967.1	1.79357	1.83e-08	3.04792e-07
CD53	NM_000560.3	1.79289	1.19e-06	1.18122e-05
EFNA4	NM_182689.1	1.79253	4.43e-09	8.61059e-08
	AW004814	1.79248	1.05e-08	1.85176e-07
COL5A2	NM_000393.3	1.79227	3.21e-15	5.13987e-13
TMEM133	NM_032021.2	1.79216	3.58e-07	4.1332e-06
TRPV1	NM_080706.3	1.79192	3e-05	0.000190594
FPR3	NM_002030.3	1.79174	2.01e-07	2.4856e-06
HAT1	NM_003642.2	1.79108	7.63e-08	1.06717e-06
COG5	NM_006348.2	1.79092	1.25e-07	1.63596e-06
RDM1	NM_145654.3	1.79025	6.26e-07	6.721e-06
STMN1	NM_203401.1	1.79009	1.59e-07	2.02389e-06
	AK057981	1.79004	2.83e-09	5.82238e-08
LOC253724	XM_942551.1	1.78921	2.43e-10	6.74459e-09
	BX093818	1.78875	2.39e-08	3.84812e-07
LOC402677	XM_943039.1	1.78841	4.49e-07	5.04094e-06
LGR6	NM_001017404.1	1.78789	4.01e-07	4.56943e-06
C1orf117	XM_001129031.1	1.78785	0.000811636	0.00322177
PPFIA4	NM_015053.1	1.78772	4.04e-06	3.38991e-05
IGFBPL1	NM_001007563.1	1.78751	5.94e-08	8.598e-07
NSUN6	NM_182543.1	1.7873	1.18e-10	3.5883e-09
	BF675965	1.78726	1.33e-06	1.30182e-05
ARMCX5	NM_022838.2	1.7871	6.99e-07	7.41729e-06
THSD3	NM_199296.1	1.78707	3.82e-09	7.55781e-08
UGDH	NM_003359.2	1.78705	4.45e-14	4.15766e-12
CLEC2D	NM_013269.3	1.78684	2.07e-14	2.20967e-12
LRRC1	NM_025168.1	1.78682	1.79e-07	2.24039e-06
NETO2	NM_018092.3	1.78678	3.55e-08	5.47473e-07
GZMA	NM_006144.2	1.78671	6.52e-06	5.10981e-05
KCTD12	NM_138444.2	1.78671	2.09e-08	3.42204e-07
PTPN22	NM_015967.3	1.78666	8.64e-08	1.18733e-06
COPS8	NM_198189.2	1.78658	1.05e-08	1.85176e-07
LOC643287	XM_928075.2	1.78601	1.05e-08	1.85176e-07
LOC285176	XM_937850.1	1.78597	1.25e-07	1.63596e-06
C9orf167	NM_017723.2	1.78581	6.68e-11	2.15556e-09
LSM6	NM_007080.2	1.7854	3.82e-09	7.55781e-08
PHLDB2	NM_145753.1	1.78516	1.7e-10	4.92756e-09
ANXA2P3	NR_001446.2	1.78513	2.01e-11	7.65663e-10
APBB1	NM_145689.1	1.78326	5.23e-08	7.67072e-07
CXCL6	NM_002993.2	1.78284	4.9e-06	3.99458e-05
LOC646849	XM_933970.1	1.78171	2.03e-10	5.7618e-09
PRCP	NM_005040.2	1.78167	2.9e-10	7.88416e-09
SEC14L4	NM_174977.2	1.78148	3.55e-05	0.000220409
FAM86A	NM_201598.1	1.78122	1.25e-07	1.63596e-06
IL2RA	NM_000417.1	1.78118	2.54e-07	3.05319e-06
EDARADD	NM_080738.3	1.781	1.25e-05	8.9477e-05
	BG190158	1.78063	4.09e-10	1.05746e-08
	AI203910	1.78039	6.68e-11	2.15556e-09
MYO1D	NM_015194.1	1.78036	1.79e-07	2.24039e-06
C12orf35	NM_018169.2	1.77891	8.09e-11	2.56073e-09
TMEM191B	XM_001128423.1	1.7789	2.43e-09	5.08504e-08
TXN2	NM_012473.3	1.77869	2.85e-07	3.37774e-06
XAGE-4	XM_932510.1	1.77857	1.78e-09	3.85155e-08
FVT1	NM_002035.1	1.77837	9.58e-13	5.47168e-11
PRTFDC1	NM_020200.5	1.77825	4.27e-12	1.99876e-10
S100A14	NM_020672.1	1.77822	3e-05	0.000190594
EPB41	NM_004437.2	1.77818	3.29e-09	6.61347e-08
RIPK5	NM_199462.1	1.77782	0.00296194	0.00965042
	BE552101	1.77763	4.45e-06	3.67352e-05
HNRNPH2	NM_001032393.1	1.77754	2.9e-10	7.88416e-09
NCRNA00153	NM_018474.3	1.7775	2.22e-06	2.02765e-05
WDR51B	NM_172240.1	1.77742	3.82e-09	7.55781e-08
LOC652805	XM_946015.1	1.77739	3.87e-05	0.000237013
LOC441762	XR_000268.2	1.777	4.2e-05	0.000254771
NCRNA00168	NM_001098830.1	1.77655	1.14e-05	8.26865e-05
RFWD2	NM_022457.5	1.77646	8.73e-15	1.12919e-12
PID1	NM_017933.3	1.77643	6.99e-07	7.41729e-06
NDUFAB1	NM_005003.2	1.77593	1.84e-15	3.41762e-13
B2M	NM_004048.2	1.77564	7.79e-07	8.15255e-06
IRX5	NM_005853.4	1.77524	8.64e-08	1.18733e-06
	BM013361	1.77516	9.77e-11	3.04272e-09
GCK	NM_000162.2	1.77476	2.22e-06	2.02765e-05
SLC2A10	NM_030777.3	1.77446	2.85e-07	3.37774e-06
BTK	NM_000061.1	1.77426	3.45e-10	9.14388e-09
BRIX1	NM_018321.3	1.77409	1.33e-06	1.30182e-05
FSCN1	NM_003088.2	1.77367	3.14e-13	2.10702e-11
CKLF	NM_001040139.1	1.77301	9.13e-09	1.63184e-07
LOC648130	XM_937184.1	1.77252	1.79e-07	2.24039e-06
PGAM4	NM_001029891.2	1.77216	1.06e-11	4.38691e-10
RNU2-1	NR_002716.1	1.77203	8.64e-08	1.18733e-06
LOC391509	XM_372984.3	1.77181	7.92e-09	1.43714e-07
UBR7	NM_001100417.1	1.77172	1.14e-05	8.26865e-05
FZD2	NM_001466.2	1.77158	7.92e-09	1.43714e-07
ZNF700	NM_144566.1	1.77154	9.78e-08	1.32555e-06
CCDC90B	NM_021825.3	1.77144	4.6e-08	6.88148e-07
AFTPH	NM_203437.2	1.7711	3e-06	2.62889e-05
ITGB3BP	NM_014288.3	1.7708	8.64e-08	1.18733e-06
JMJD1A	NM_018433.3	1.77032	3.12e-08	4.8912e-07
	BF513551	1.77018	1.06e-11	4.38691e-10
CP110	NM_014711.3	1.77002	3.14e-13	2.10702e-11
SPATA7	NM_018418.2	1.76969	2.73e-08	4.35179e-07
RSRC2	NM_023012.4	1.76911	6.33e-05	0.000361853
U2AF1	NM_001025203.1	1.76911	7.92e-09	1.43714e-07
CIR1	NM_004882.3	1.76898	8.05e-05	0.000444314
MOXD1	NM_015529.2	1.7689	7.17e-06	5.54344e-05
ZNF681	NM_138286.1	1.76806	2.85e-07	3.37774e-06
MCF2	NM_005369.3	1.76745	2.09e-08	3.42204e-07
DNHL1	NM_173645.1	1.76729	4.49e-07	5.04094e-06
ACBD3	NM_022735.3	1.76722	1.25e-13	9.77168e-12
MRI1	NM_032285.2	1.76708	3.55e-05	0.000220409
SENP7	NM_020654.3	1.76695	2.01e-07	2.4856e-06
ST6GALNAC2	NM_006456.1	1.76691	4.43e-09	8.61059e-08
FBXO2	NM_012168.4	1.76686	7.63e-08	1.06717e-06
RPL17	NM_001035006.1	1.76673	2.07e-12	1.0621e-10
LOC648758	XM_945024.1	1.76658	1.39e-08	2.37646e-07
HLA-DRB4	NM_021983.4	1.76645	0.00248621	0.00832413
CCL20	NM_004591.1	1.76597	3.12e-08	4.8912e-07
WTAP	NM_004906.3	1.76568	1.06e-11	4.38691e-10
UBE1DC1	NM_198329.1	1.76543	4.01e-07	4.56943e-06
C15orf48	NM_032413.2	1.76538	7.87e-06	6.01256e-05
PFDN6	NM_014260.2	1.76528	2.43e-09	5.08504e-08
LOC646723	XR_017241.1	1.76504	0.00163181	0.00583679
	CA392270	1.76477	3.2e-07	3.74099e-06
NOP58	NM_015934.3	1.7646	0.00351757	0.0111479
	CA415385	1.76455	1.18e-10	3.5883e-09
YKT6	NM_006555.3	1.7637	4.04e-08	6.11066e-07
PNMA2	NM_007257.4	1.76359	1.31e-11	5.25755e-10
IMPDH1	NM_183243.1	1.76356	1.95e-05	0.000131534
RECQL	NM_032941.1	1.76322	7.92e-09	1.43714e-07
TMEM81	NM_203376.1	1.76306	8.68e-07	8.96277e-06
	AA861708	1.7623	2.39e-08	3.84812e-07
POLR1A	NM_015425.3	1.76196	0.000101872	0.000544102
CAV3	NM_033337.1	1.76175	4.96e-05	0.000293398
	AA412130	1.76136	5.61e-07	6.09785e-06
COL8A1	NM_020351.2	1.76096	0.000581826	0.00242894
TMEM199	NM_152464.1	1.7608	1.59e-08	2.68381e-07
PIK3AP1	NM_152309.2	1.76077	1.39e-08	2.37646e-07
FAM128A	NM_001085365.1	1.76053	1.52e-09	3.34667e-08
BRSK1	NM_032430.1	1.7605	2.43e-09	5.08504e-08
PECI	NM_006117.2	1.76045	5.23e-08	7.67072e-07
LOC642443	XM_926158.2	1.75945	2.46e-06	2.22108e-05
HNRPDL	NM_031372.1	1.75907	4.09e-10	1.05746e-08
VPS37A	NM_152415.1	1.75839	3.29e-09	6.61347e-08
CABYR	NM_153768.1	1.7581	1.63e-06	1.55291e-05
CA5B	NM_007220.3	1.75786	8e-10	1.89821e-08
HDAC9	NM_058176.2	1.75758	8.64e-08	1.18733e-06
PTTG1	NM_004219.2	1.75729	0.000149519	0.000757795
	R23190	1.75726	3.2e-07	3.74099e-06
ICAM1	NM_000201.1	1.75719	1.41e-07	1.82022e-06
ATP6AP2	NM_005765.2	1.75702	1.61e-12	8.61294e-11
	BU630698	1.7569	1.11e-07	1.47984e-06
FLJ26850	NM_001001687.1	1.75661	1.25e-07	1.63596e-06
	AI125721	1.75652	6.86e-09	1.2691e-07
ATM	NM_000051.3	1.75649	2.47e-11	9.11721e-10
FKBP9	NM_007270.2	1.7564	1.63e-05	0.000112265
	BF836784	1.7559	1.21e-08	2.1091e-07
GZMK	NM_002104.2	1.75569	2.53e-05	0.000164423
LOC651511	XM_940673.1	1.75567	3.58e-07	4.1332e-06
SDHD	NM_003002.1	1.75551	1.49e-05	0.00010398
LACTB	NM_032857.2	1.75548	2.39e-08	3.84812e-07
TIPRL	NM_152902.3	1.7552	0.00173487	0.00615
SYNE1	NM_033071.2	1.75515	3.82e-09	7.55781e-08
	BM704202	1.75477	9.13e-09	1.63184e-07
VCAM1	NM_080682.1	1.75455	1.49e-05	0.00010398
PPP2R3C	NM_017917.2	1.75383	3.71e-11	1.29238e-09
TM4SF1	NM_014220.2	1.75383	7.33e-13	4.3693e-11
ZNF557	NM_001044387.1	1.75349	4.49e-07	5.04094e-06
ZNF624	NM_020787.1	1.75336	2.43e-09	5.08504e-08
PIWIL4	NM_152431.1	1.75296	2.09e-08	3.42204e-07
EXT2	NM_207122.1	1.75292	8.47e-12	3.59839e-10
EGFL6	NM_015507.2	1.75257	6.74e-08	9.59742e-07
TSPAN13	NM_014399.3	1.75237	4.09e-10	1.05746e-08
	DA149036	1.75224	9.13e-09	1.63184e-07
C15orf2	NM_018958.2	1.75114	1.63e-06	1.55291e-05
LOC648608	XM_943394.1	1.75032	0.000334495	0.00151092
DYRK1A	NM_130436.2	1.75022	2.32e-05	0.000152764
C19orf43	NM_024038.2	1.74998	1.25e-05	8.9477e-05
FAM96A	NM_001014812.1	1.74996	2.01e-06	1.86519e-05
KLF4	NM_004235.3	1.74984	4.49e-07	5.04094e-06
LOC645565	XM_941231.1	1.7486	2.72e-06	2.42285e-05
TMED9	NM_017510.4	1.74851	1.25e-13	9.77168e-12
LOC651894	XM_941155.2	1.74806	1.14e-05	8.26865e-05
CEMP1	NM_001048216.1	1.74802	3e-06	2.62889e-05
EHMT2	NM_006709.2	1.74738	6.52e-06	5.10981e-05
TAF1D	NM_024116.2	1.74714	4.52e-11	1.5365e-09
	CN479001	1.74694	8.47e-12	3.59839e-10
CST2	NM_001322.2	1.74635	6.99e-07	7.41729e-06
	BF514696	1.74619	9.42e-10	2.19697e-08
HES6	NM_018645.3	1.74548	5.23e-08	7.67072e-07
PLGLA	NR_003506.1	1.74535	8.68e-07	8.96277e-06
ATP11C	NM_173694.3	1.74529	1.63e-11	6.3765e-10
PRPF40A	NM_017892.3	1.74513	1.79e-07	2.24039e-06
GOLGA6B	NM_018652.4	1.74491	0.000217006	0.00104109
RANBP1	NM_002882.2	1.74447	4.52e-11	1.5365e-09
CD97	NM_078481.2	1.74435	2.39e-08	3.84812e-07
MED23	NM_004830.2	1.74427	3.55e-08	5.47473e-07
KLHDC2	NM_014315.2	1.74414	3.03e-11	1.09238e-09
KIAA0947	NM_015325.1	1.7441	3.29e-09	6.61347e-08
SLC7A5	NM_003486.5	1.74387	0.000217006	0.00104109
TMED10P	NR_002807.1	1.74355	4.27e-12	1.99876e-10
HPSE	NM_006665.3	1.74338	1.78e-09	3.85155e-08
	AI916618	1.74335	1.39e-08	2.37646e-07
SLC5A10	NM_001042450.1	1.74301	6.74e-08	9.59742e-07
LOC653962	XM_937227.1	1.7425	6.74e-08	9.59742e-07
CERK	NM_182661.1	1.74173	9.77e-11	3.04272e-09
HIF1A	NM_001530.2	1.74168	0.000269938	0.00125748
KIR2DS3	NM_012313.1	1.74168	3.66e-06	3.11667e-05
MCL1	NM_021960.3	1.74117	1.78e-05	0.000121336
PRND	NM_012409.2	1.74104	1.63e-05	0.000112265
SPARC	NM_003118.2	1.74094	2.47e-11	9.11721e-10
NANP	NM_152667.1	1.7409	0.000269938	0.00125748
TUBE1	NM_016262.3	1.74061	3.45e-10	9.14388e-09
C5orf28	NM_022483.3	1.7404	1.25e-12	6.89356e-11
EIF1AD	NM_032325.2	1.74018	1.63e-06	1.55291e-05
CACNB3	NM_000725.2	1.74	2.09e-08	3.42204e-07
VHL	NM_198156.1	1.74	8e-10	1.89821e-08
NANOS1	NM_001009553.1	1.73984	1.36e-05	9.60919e-05
PLEKHF2	NM_024613.2	1.73943	2.03e-10	5.7618e-09
LOC647008	XM_929992.1	1.73931	1.21e-08	2.1091e-07
CCRN4L	NM_012118.2	1.73925	7.87e-06	6.01256e-05
LOC643284	XM_928180.1	1.73923	3.21e-15	5.13987e-13
MIA	NM_006533.2	1.73912	1.25e-13	9.77168e-12
SEZ6L2	NM_201575.1	1.73908	2.43e-09	5.08504e-08
TARS	NM_152295.3	1.73904	6.74e-08	9.59742e-07
CA9	NM_001216.1	1.73869	0.00153431	0.00554096
AEBP1	NM_001129.3	1.73859	5.5e-11	1.82815e-09
GLT1D1	NM_144669.1	1.73816	2.13e-05	0.000142066
	AW615077	1.73791	7.43e-05	0.000415127
ADAR	NM_001025107.1	1.73785	6.86e-09	1.2691e-07
RPL14	NM_001034996.1	1.73784	0.00208022	0.00715677
VAPA	NM_194434.2	1.73758	1.04e-05	7.63999e-05
CASP6	NM_001226.3	1.73737	1.11e-09	2.55163e-08
RBX1	NM_014248.2	1.73725	1.25e-13	9.77168e-12
MYC	NM_002467.3	1.73674	0.00715139	0.0202633
WASPIP	NM_003387.3	1.73622	5.39e-12	2.45618e-10
IFI30	NM_006332.3	1.73617	0.00393792	0.0122682
MEGF10	NM_032446.1	1.73606	0.000118934	0.000621716
C1orf25	NM_030934.3	1.73597	1.25e-05	8.9477e-05
TAF15	NM_003487.2	1.73596	4.85e-10	1.23133e-08
ITGA10	NM_003637.3	1.73569	1.25e-05	8.9477e-05
	CD358809	1.73551	9.42e-10	2.19697e-08
LOX	NM_002317.3	1.73549	1.42e-10	4.21866e-09
LOC648987	XR_018477.1	1.73519	2.08e-09	4.4305e-08
	AW589737	1.73501	1.81e-06	1.70378e-05
ZC3H14	NM_024824.3	1.73497	9.48e-06	7.05794e-05
CXorf39	NM_207318.1	1.73444	2.73e-08	4.35179e-07
PLXND1	NM_015103.1	1.73435	7.63e-08	1.06717e-06
BUB3	NM_004725.2	1.73423	2.73e-08	4.35179e-07
CASP4	NM_001225.3	1.73409	1.36e-05	9.60919e-05
FLJ36848	XM_930136.2	1.73405	1.79e-07	2.24039e-06
GSTZ1	NM_145871.1	1.73378	4.6e-08	6.88148e-07
PLEKHA1	NM_001001974.1	1.73335	8.47e-12	3.59839e-10
LOC440551	XM_496331.2	1.73322	3e-06	2.62889e-05
	AI912585	1.73295	5.93e-06	4.71506e-05
DPP6	NM_001039350.1	1.73293	9.48e-06	7.05794e-05
CFH	NM_001014975.1	1.73262	0.000665481	0.00272069
LOC642361	XM_930748.2	1.73252	0.00127254	0.00472838
LOC727761	XM_001126211.1	1.73203	3.55e-08	5.47473e-07
PAX6	NM_000280.2	1.73191	3e-05	0.000190594
	AW468752	1.7319	2.07e-12	1.0621e-10
F3	NM_001993.2	1.73165	9.66e-07	9.85634e-06
	BX119463	1.73164	2.39e-08	3.84812e-07
	BX375329	1.73148	4.01e-07	4.56943e-06
BLVRA	NM_000712.3	1.7312	8.09e-11	2.56073e-09
VRK2	NM_006296.3	1.7308	3e-06	2.62889e-05
SYAP1	NM_032796.2	1.73065	1.25e-07	1.63596e-06
RPS19	NM_001022.3	1.73058	3.55e-08	5.47473e-07
PDIA4	NM_004911.3	1.73027	3.12e-08	4.8912e-07
LOC731196	XM_001128785.1	1.72989	5.02e-07	5.54877e-06
USP32	XM_939750.1	1.72987	1.49e-05	0.00010398
FAM122A	NM_138333.3	1.72966	3.45e-10	9.14388e-09
FAT1	NM_005245.3	1.72937	5.5e-11	1.82815e-09
LOC653314	NM_001080544.1	1.72904	2.08e-09	4.4305e-08
TXNDC5	NM_030810.2	1.72898	7.87e-06	6.01256e-05
	BQ184411	1.72896	2.54e-07	3.05319e-06
TACSTD1	NM_002354.1	1.72885	1.19e-06	1.18122e-05
LOC644131	XR_017481.1	1.72866	9.66e-07	9.85634e-06
	BG191687	1.72832	7.17e-06	5.54344e-05
HCG3	NM_001001394.2	1.72796	0.000290061	0.00133475
LAMP2	NM_013995.1	1.72783	4.59e-16	1.36626e-13
RIN2	NM_018993.2	1.72717	1.7e-10	4.92756e-09
AGPAT3	NM_001037553.1	1.72711	4.09e-10	1.05746e-08
CD209	NM_021155.2	1.72664	0.000173773	0.000860526
C14orf125	XM_113763.7	1.72651	2.39e-08	3.84812e-07
MEG3	NR_002766.1	1.72648	1.83e-08	3.04792e-07
KITLG	NM_000899.3	1.72575	4.04e-08	6.11066e-07
EVX2	NM_001080458.1	1.72573	5.61e-07	6.09785e-06
LOC652078	XM_941402.1	1.72566	2.43e-09	5.08504e-08
CAPN13	NM_144575.2	1.72541	1.33e-06	1.30182e-05
	AA780566	1.72532	3.2e-07	3.74099e-06
	AI674703	1.72445	1.25e-07	1.63596e-06
SP4	NM_003112.3	1.72421	2.13e-05	0.000142066
	AW137957	1.72408	2.32e-05	0.000152764
TMSB10	NM_021103.3	1.72368	3.21e-15	5.13987e-13
DGKA	NM_201554.1	1.72362	3e-06	2.62889e-05
RIBC1	NM_001031745.1	1.72355	2.83e-09	5.82238e-08
SIGLEC7	NM_016543.2	1.72341	7.43e-05	0.000415127
RANBP6	NM_012416.2	1.72286	7.92e-09	1.43714e-07
BAX	NM_138765.2	1.72267	2.03e-10	5.7618e-09
ZNF226	NM_001032372.1	1.72242	2.43e-09	5.08504e-08
BCL2	NM_000657.2	1.72241	7.63e-08	1.06717e-06
UNG	NM_003362.2	1.72239	3.82e-09	7.55781e-08
	AW026064	1.72213	5.02e-07	5.54877e-06
SNF8	NM_007241.2	1.72201	2.73e-08	4.35179e-07
PNPLA8	NM_015723.2	1.72193	4.85e-10	1.23133e-08
NDUFB10	NM_004548.1	1.72173	4.04e-08	6.11066e-07
PPP5C	NM_006247.2	1.72159	1.79e-07	2.24039e-06
MGC40489	XR_016048.1	1.72142	1.07e-06	1.07474e-05
SLC35F3	XM_001132419.1	1.7214	4.01e-07	4.56943e-06
LOC728636	XM_001130543.1	1.72133	6.78e-10	1.65525e-08
	AI004442	1.72117	1.04e-05	7.63999e-05
	AI672441	1.72071	9.78e-08	1.32555e-06
MGC20983	NM_145045.3	1.72032	3.55e-08	5.47473e-07
ANP32C	NM_012403.1	1.7202	1.42e-10	4.21866e-09
	DB338252	1.72016	4.57e-05	0.000274029
LOC727848	XM_001125941.1	1.72001	6.78e-10	1.65525e-08
PTPN5	NM_001039970.1	1.71992	2.46e-06	2.22108e-05
	AW072342	1.71978	4.45e-06	3.67352e-05
TBC1D21	NM_153356.1	1.71977	1.11e-07	1.47984e-06
	DA098517	1.71973	9.13e-09	1.63184e-07
LOC644039	XM_929431.1	1.71923	2.83e-09	5.82238e-08
	BQ188418	1.7191	3.82e-09	7.55781e-08
ZNF331	NM_001079907.1	1.71891	0.00173487	0.00615
SAV1	NM_021818.2	1.71867	6.86e-09	1.2691e-07
TMCO5A	NM_152453.2	1.71856	1.41e-07	1.82022e-06
	CA449405	1.71791	5.93e-06	4.71506e-05
SFRS5	NM_006925.3	1.71772	1.42e-10	4.21866e-09
SLC45A2	NM_016180.3	1.71772	2.53e-05	0.000164423
CD97	NM_001784.3	1.71727	9.42e-05	0.000508271
	AW138968	1.71725	0.000269938	0.00125748
RAB18	NM_021252.3	1.71713	1.7e-10	4.92756e-09
CA12	NM_001218.3	1.71698	4.04e-08	6.11066e-07
NAT15	NM_001083601.1	1.71682	9.78e-08	1.32555e-06
ASAP1	NM_018482.2	1.71675	8.64e-08	1.18733e-06
PQBP1	NM_001032385.1	1.71668	4.01e-07	4.56943e-06
TERF1	NM_003218.2	1.71651	1.39e-08	2.37646e-07
	AI830205	1.71643	9.78e-08	1.32555e-06
MSC	NM_005098.3	1.71593	3e-06	2.62889e-05
BMP8B	NM_001720.3	1.71592	3.32e-06	2.87031e-05
ZNF680	NM_178558.3	1.71571	3.29e-09	6.61347e-08
BACE1	NM_138972.2	1.7157	2.72e-06	2.42285e-05
ETV5	NM_004454.1	1.71549	5.57e-13	3.44857e-11
	AF277398	1.71499	1.63e-05	0.000112265
PCSK1N	NM_013271.2	1.71498	5.61e-07	6.09785e-06
CLUL1	NM_014410.4	1.71471	1.25e-05	8.9477e-05
LYSMD4	NM_152449.2	1.7147	3.55e-08	5.47473e-07
PCAF	NM_003884.3	1.71456	6.74e-08	9.59742e-07
ANGPTL4	NM_139314.1	1.71436	9.13e-09	1.63184e-07
PDE8B	NM_001029851.1	1.71435	0.00248621	0.00832413
EIF4G2	NM_001418.3	1.7143	1.38e-14	1.6264e-12
GMNN	NM_015895.3	1.71423	5.74e-10	1.43299e-08
YIPF4	NM_032312.2	1.71412	1.21e-08	2.1091e-07
RASD2	NM_014310.3	1.71382	0.0131068	0.0335473
EVL	NM_016337.2	1.71378	3.58e-07	4.1332e-06
LAMB1	NM_002291.1	1.71358	9.42e-10	2.19697e-08
SLC25A20	XM_001133926.1	1.71358	4.01e-07	4.56943e-06
CD2	NM_001767.2	1.71356	0.000507873	0.002162
	AW469787	1.71335	2.54e-07	3.05319e-06
NEO1	NM_002499.1	1.71322	6.86e-09	1.2691e-07
LOC653539	XM_934566.1	1.71301	2.85e-07	3.37774e-06
PMS2L3	NM_005395.2	1.71289	1.49e-05	0.00010398
	AI769604	1.71275	4.04e-06	3.38991e-05
HLA-DRB6	NR_001298.1	1.71262	2.72e-06	2.42285e-05
TSPY3	NM_001077697.1	1.71219	7.79e-07	8.15255e-06
PFN3	NM_001029886.1	1.71217	3.32e-06	2.87031e-05
RHOB	NM_004040.2	1.71201	0.000311553	0.0014207
LOC651951	XM_941237.1	1.71201	3e-06	2.62889e-05
WNT9B	NM_003396.1	1.71192	6.74e-08	9.59742e-07
MMRN2	NM_024756.1	1.71182	6.78e-10	1.65525e-08
NNT	NM_012343.3	1.71159	1.06e-11	4.38691e-10
	BC039687	1.71082	1.21e-08	2.1091e-07
ME2	NM_002396.3	1.71081	2.07e-12	1.0621e-10
FAM39DP	NR_003659.1	1.7102	1.47e-06	1.42237e-05
ANKH	NM_054027.3	1.71003	6.86e-05	0.000388043
WT1	NM_024426.3	1.70916	1.95e-05	0.000131534
EEF1E1	NM_004280.3	1.70903	8e-10	1.89821e-08
ADAM22	NM_021721.2	1.70884	5.39e-06	4.3422e-05
CAMKV	NM_024046.3	1.70873	3.87e-05	0.000237013
PRR15	NM_175887.2	1.70866	2.53e-05	0.000164423
TRIP12	NM_004238.1	1.70855	2.07e-12	1.0621e-10
C1orf156	NM_033418.1	1.70843	1.33e-06	1.30182e-05
KDELR3	NM_016657.1	1.70802	1.25e-07	1.63596e-06
DLC1	NM_006094.3	1.70761	7.17e-06	5.54344e-05
CCR9	NM_031200.1	1.70751	1.79e-07	2.24039e-06
	AW013809	1.70737	1.81e-06	1.70378e-05
SELT	NM_016275.3	1.70708	2.43e-09	5.08504e-08
OTUD6B	NM_016023.2	1.70707	1.39e-08	2.37646e-07
C20orf112	NM_080616.1	1.70648	9.13e-09	1.63184e-07
EVI2A	NM_014210.2	1.70634	1.36e-05	9.60919e-05
CCNG1	NM_199246.1	1.70627	1.59e-08	2.68381e-07
OR56B1	NM_001005180.1	1.70611	9.66e-07	9.85634e-06
MARK4	NM_031417.2	1.70609	2.09e-08	3.42204e-07
TMEM70	NM_017866.4	1.70603	3.82e-09	7.55781e-08
RNF139	NM_007218.3	1.70581	1.63e-05	0.000112265
ISCA1	NM_030940.3	1.70578	2.26e-07	2.76021e-06
SRGAP2	NM_015326.2	1.70534	8.64e-06	6.50768e-05
LOC648638	XM_937706.1	1.70527	3.03e-11	1.09238e-09
PCTK3	NM_002596.2	1.70523	2.46e-06	2.22108e-05
FASTK	NM_033015.2	1.70503	5.51e-15	7.87252e-13
AMN1	NM_207337.1	1.7047	2.43e-09	5.08504e-08
PREPL	NM_006036.2	1.70451	1.42e-10	4.21866e-09
GDNF	NM_000514.2	1.70421	0.000358977	0.00160635
HNRPH1	NM_005520.1	1.70419	4.49e-07	5.04094e-06
C6orf117	NM_138409.1	1.70403	8.64e-06	6.50768e-05
OIT3	NM_152635.1	1.70387	2.13e-05	0.000142066
GRLF1	NM_004491.4	1.70383	7.92e-09	1.43714e-07
	BM458075	1.70376	1.11e-07	1.47984e-06
SGK2	NM_016276.3	1.70348	2.39e-08	3.84812e-07
CCDC34	NM_030771.1	1.70326	6.74e-08	9.59742e-07
SMARCA2	NM_003070.3	1.70324	1.25e-13	9.77168e-12
LOC654109	XM_942144.1	1.7032	6.99e-07	7.41729e-06
TLX3	NM_021025.2	1.70314	8.68e-07	8.96277e-06
CD53	NM_000560.3	1.70302	1.63e-05	0.000112265
ING1	NM_198217.1	1.70301	7.43e-05	0.000415127
UBN1	NM_001079514.1	1.7023	3.12e-08	4.8912e-07
	BG527520	1.7021	6.99e-07	7.41729e-06
C14orf45	NM_025057.1	1.70201	1.7e-10	4.92756e-09
RIF1	NM_018151.3	1.70198	1.05e-08	1.85176e-07
	AI795964	1.70195	4.96e-05	0.000293398
PLAUR	NM_001005376.1	1.70181	0.000251104	0.00118052
STK16	NM_001008910.1	1.70153	5.23e-08	7.67072e-07
BDH1	NM_203314.2	1.7014	3.58e-07	4.1332e-06
MARCH4	NM_020814.1	1.7011	3.2e-07	3.74099e-06
FLJ45422	NM_001004349.1	1.70069	1.07e-06	1.07474e-05
IFT80	NM_020800.1	1.7005	1.41e-07	1.82022e-06
PKN1	NM_002741.3	1.70049	1.25e-05	8.9477e-05
PFDN5	NM_145897.2	1.6998	3.71e-11	1.29238e-09
SNAP25	NM_130811.1	1.69956	0.0023436	0.00790709
	BM677534	1.69947	7.43e-05	0.000415127
C9orf72	NM_018325.1	1.69943	1.11e-07	1.47984e-06
CHORDC1	NM_012124.1	1.6993	4.49e-07	5.04094e-06
TAF9	NM_016283.4	1.69924	2.54e-07	3.05319e-06
TMED7	NM_181836.3	1.69916	3.71e-11	1.29238e-09
SLC25A46	NM_138773.1	1.69897	1.25e-07	1.63596e-06
	AL117506	1.69894	1.83e-08	3.04792e-07
C14orf142	NM_032490.4	1.69873	7.43e-05	0.000415127
DEGS1	NM_003676.2	1.69861	2.07e-14	2.20967e-12
PCDHGA9	NM_018921.2	1.69856	1.7e-10	4.92756e-09
C10orf4	NM_203441.2	1.69837	4.6e-08	6.88148e-07
GML	NM_002066.1	1.6983	1.79e-07	2.24039e-06
PSMD14	NM_005805.3	1.69812	5.94e-09	1.11805e-07
RAP1B	NM_015646.4	1.69805	1.41e-07	1.82022e-06
SMARCA5	NM_003601.2	1.69796	2.09e-08	3.42204e-07
ZNF131	NM_003432.1	1.69769	1.78e-05	0.000121336
SENP6	NM_015571.1	1.69753	2.39e-08	3.84812e-07
	BM673544	1.69739	8.64e-08	1.18733e-06
UBE3B	NM_130466.2	1.69737	1.07e-06	1.07474e-05
SAA1	NM_000331.3	1.69732	3e-06	2.62889e-05
	AA764802	1.69707	6.99e-07	7.41729e-06
CNNM2	NM_199077.1	1.69678	5.23e-08	7.67072e-07
SPATA2L	NM_152339.2	1.69656	1.83e-08	3.04792e-07
HLA-DQA1	XM_936128.2	1.69637	6.52e-06	5.10981e-05
SRPK2	NM_182692.1	1.69633	8e-10	1.89821e-08
	BC009563	1.69611	5.23e-08	7.67072e-07
IFT74	NM_001099222.1	1.69588	1.36e-05	9.60919e-05
C17orf47	NM_001038704.1	1.69523	2.08e-09	4.4305e-08
	CR596519	1.69519	0.000334495	0.00151092
GBP6	NM_198460.1	1.69517	5.94e-08	8.598e-07
RELN	NM_173054.1	1.69516	0.0102397	0.0273203
LOC439992	XM_495839.2	1.69484	8.68e-07	8.96277e-06
ZFAND6	NM_019006.2	1.69474	3.2e-07	3.74099e-06
LOC441070	NM_001013715.1	1.69465	1.95e-05	0.000131534
KCNK15	NM_022358.2	1.69447	9.77e-11	3.04272e-09
SLC35F5	NM_025181.2	1.69439	2.46e-06	2.22108e-05
EIF2AK3	NM_004836.4	1.69362	2.46e-06	2.22108e-05
HMGB1L1	NM_001008735.1	1.6936	2.09e-08	3.42204e-07
SPOPL	NM_001001664.1	1.69323	7.63e-08	1.06717e-06
HNRPH3	NM_012207.1	1.69323	1.79e-07	2.24039e-06
ORMDL1	NM_016467.3	1.69303	2.72e-06	2.42285e-05
TMTC3	NM_181783.1	1.69302	4.43e-09	8.61059e-08
BBS7	NM_018190.2	1.69299	1.7e-10	4.92756e-09
IMPA1	NM_005536.2	1.69288	2.39e-08	3.84812e-07
	AW469808	1.69274	5.13e-09	9.77078e-08
OR2T1	NM_030904.1	1.69267	2.26e-07	2.76021e-06
SOCS7	NM_014598.1	1.69244	8.47e-12	3.59839e-10
ERGIC1	NM_001031711.1	1.69237	1.52e-09	3.34667e-08
PCDH9	NM_203487.1	1.69164	5.74e-10	1.43299e-08
RBMS1	NM_002897.3	1.69145	2.39e-08	3.84812e-07
N4BP2L1	NM_001079691.1	1.69135	2.01e-06	1.86519e-05
LOC649120	XM_938201.1	1.69125	4.09e-10	1.05746e-08
TMEM44	NM_138399.3	1.69084	9.13e-09	1.63184e-07
SLC14A1	NM_015865.1	1.69049	1.25e-07	1.63596e-06
MAX	NM_002382.3	1.69027	5.61e-07	6.09785e-06
IGF2AS	NM_016412.2	1.68989	7.79e-07	8.15255e-06
	DA336829	1.68976	2.09e-08	3.42204e-07
RPL10	NM_006013.2	1.68974	4.04e-06	3.38991e-05
SNORA32	NR_003032.1	1.68932	2.09e-08	3.42204e-07
C4orf16	NM_018569.2	1.68927	9.48e-06	7.05794e-05
NCAPH	NM_015341.3	1.68919	3.55e-05	0.000220409
C21orf45	NM_018944.2	1.68911	1.11e-07	1.47984e-06
MUC13	NM_033049.2	1.68907	6.86e-05	0.000388043
SCFD2	NM_152540.3	1.68877	2.07e-12	1.0621e-10
XPR1	NM_004736.2	1.68873	3.14e-13	2.10702e-11
C19orf28	NM_001042680.1	1.68866	1.19e-06	1.18122e-05
	BX099963	1.68849	7.79e-07	8.15255e-06
	AB072899	1.68835	5.23e-08	7.67072e-07
PRDX4	NM_006406.1	1.68821	1.38e-14	1.6264e-12
SAP30L	NM_024632.4	1.68813	4.49e-07	5.04094e-06
	AL038781	1.68804	7.63e-08	1.06717e-06
MTDH	NM_178812.2	1.68754	7.63e-08	1.06717e-06
INTS2	NM_020748.1	1.68726	1.41e-07	1.82022e-06
RMI1	NM_024945.1	1.68724	1.21e-08	2.1091e-07
SCARF2	NM_153334.3	1.68694	2.01e-07	2.4856e-06
DACT1	NM_016651.5	1.68648	3.87e-05	0.000237013
NFKBIZ	NM_001005474.1	1.68636	0.0014421	0.00525577
AMD1	NM_001033059.1	1.68623	3.37e-12	1.62162e-10
CTSH	NM_004390.2	1.68606	1.33e-06	1.30182e-05
RANBP2L1	NM_005054.1	1.68597	2.43e-09	5.08504e-08
	BF515487	1.68587	4.04e-06	3.38991e-05
PPIC	NM_000943.4	1.68545	4.52e-11	1.5365e-09
FLJ36144	NM_182561.1	1.68526	1.39e-08	2.37646e-07
USP6	NM_004505.2	1.68483	0.00012842	0.000663534
ADNP	NM_181442.1	1.68475	4.2e-05	0.000254771
LOC654074	XM_941635.1	1.68464	2.9e-10	7.88416e-09
UQCRC2	NM_003366.2	1.68461	2.46e-06	2.22108e-05
	BQ006527	1.6844	6.74e-08	9.59742e-07
NBPF14	NM_015383.1	1.68437	8e-10	1.89821e-08
PSTPIP1	NM_003978.2	1.68432	1.79e-07	2.24039e-06
COL5A1	NM_000093.3	1.68425	2.39e-08	3.84812e-07
LOC654200	XM_944862.1	1.68379	6.86e-09	1.2691e-07
DPP7	NM_013379.2	1.68353	1.79e-07	2.24039e-06
SMC4	NM_001002800.1	1.68349	3.32e-06	2.87031e-05
RBBP7	NM_002893.2	1.68344	7.63e-08	1.06717e-06
LOC648622	XM_937691.1	1.68337	9.18e-16	2.01072e-13
TSNAXIP1	NM_018430.2	1.68327	0.000138599	0.000710123
LOC131873	XM_940071.2	1.68325	1.95e-05	0.000131534
ZMPSTE24	NM_005857.3	1.68317	2.47e-11	9.11721e-10
CNOT8	NM_004779.4	1.68315	7.43e-05	0.000415127
SLC27A4	NM_005094.2	1.68295	0.000986425	0.00380912
STX7	NM_003569.1	1.68294	2.08e-09	4.4305e-08
	BM905153	1.68257	1.33e-06	1.30182e-05
CFHR5	NM_030787.2	1.68255	9.13e-09	1.63184e-07
WAC	NM_016628.2	1.68239	1.25e-12	6.89356e-11
TIMM8A	NM_004085.2	1.68206	1.39e-08	2.37646e-07
	CR738885	1.68181	5.94e-09	1.11805e-07
LOC402279	XM_935523.1	1.68168	2.54e-07	3.05319e-06
NAT14	NM_020378.2	1.68164	4.52e-11	1.5365e-09
ST6GALNAC3	NM_152996.1	1.6816	0.000138599	0.000710123
TMEM4	NM_014255.3	1.68155	5.39e-06	4.3422e-05
WDR90	NM_145294.4	1.68119	2.54e-07	3.05319e-06
	AF315715	1.68086	0.000311553	0.0014207
LHX2	NM_004789.3	1.68079	9.13e-09	1.63184e-07
LOC651326	XM_944600.1	1.68066	4.45e-06	3.67352e-05
	AV750351	1.68029	5.61e-07	6.09785e-06
CDKN1A	NM_000389.2	1.68026	0.000101872	0.000544102
NQO1	NM_000903.2	1.68012	3.27e-05	0.00020547
ABCA8	NM_007168.2	1.68012	7.79e-07	8.15255e-06
LOC651296	XM_940424.1	1.68009	1.41e-07	1.82022e-06
	CR627122	1.67993	0.000269938	0.00125748
NEK10	NM_152534.2	1.67882	2.85e-07	3.37774e-06
CD8A	NM_171827.2	1.67867	1.25e-05	8.9477e-05
VAPA	NM_003574.5	1.67852	3.27e-05	0.00020547
MAP2K6	NM_031988.1	1.67757	2.26e-07	2.76021e-06
	AK094462	1.67751	5.61e-07	6.09785e-06
CHD6	NM_032221.3	1.67725	5.13e-09	9.77078e-08
	AI214903	1.67678	1.59e-07	2.02389e-06
BBC3	NM_014417.2	1.67661	4.04e-08	6.11066e-07
XRN2	NM_012255.3	1.67633	4.04e-06	3.38991e-05
STRAP	NM_007178.3	1.6763	1.11e-07	1.47984e-06
LRRK2	NM_198578.2	1.67603	7.63e-08	1.06717e-06
LOC644477	XM_932204.1	1.67577	1.11e-07	1.47984e-06
PNO1	NM_020143.2	1.6757	6.74e-08	9.59742e-07
KRT37	NM_003770.4	1.67557	0.000149519	0.000757795
PSAP	NM_001042465.1	1.67531	2.47e-11	9.11721e-10
LOC647894	XM_936955.1	1.67528	4.6e-08	6.88148e-07
LOC389816	NM_001013653.1	1.67523	2.03e-10	5.7618e-09
LOC652710	XM_942328.1	1.67455	1.59e-07	2.02389e-06
CXCL1	NM_001511.1	1.67448	8.64e-06	6.50768e-05
LOC649679	XM_945045.1	1.67433	6.78e-10	1.65525e-08
HGF	NM_001010934.1	1.67356	0.000138599	0.000710123
SLC24A1	NM_004727.2	1.67332	2.26e-07	2.76021e-06
	BQ890312	1.67282	3.87e-05	0.000237013
NME7	NM_197972.1	1.67269	1.33e-06	1.30182e-05
C1R	NM_001733.4	1.67268	1.14e-05	8.26865e-05
SPINLW1	NM_181502.1	1.67251	4.85e-10	1.23133e-08
ASPH	NM_032468.2	1.67242	0.000217006	0.00104109
MDK	NM_002391.3	1.67239	4.49e-07	5.04094e-06
LOC652441	XM_499136.2	1.67236	5.61e-07	6.09785e-06
CASKIN2	NM_020753.2	1.67234	3.32e-06	2.87031e-05
ACVR1	NM_001105.2	1.6722	7.33e-13	4.3693e-11
KIAA1211	XM_044178.10	1.67189	2.43e-09	5.08504e-08
PSAP	NM_002778.2	1.67158	1.25e-12	6.89356e-11
C1R	XM_925842.1	1.6715	5.38e-05	0.000314873
ERMAP	NM_001017922.1	1.6713	1.14e-05	8.26865e-05
PAIP2	NM_016480.3	1.67128	2.53e-05	0.000164423
MBOAT1	NM_001080480.1	1.6712	4.6e-08	6.88148e-07
	BI603074	1.67071	9.13e-09	1.63184e-07
	BQ072879	1.67054	4.49e-07	5.04094e-06
MAOB	NM_000898.3	1.67031	1.95e-05	0.000131534
RAB15	NM_198686.1	1.67023	4.04e-06	3.38991e-05
SNX7	NM_015976.2	1.67009	9.77e-11	3.04272e-09
SIGIRR	XM_001129013.1	1.66998	7.87e-06	6.01256e-05
SPOCK2	NM_014767.1	1.66997	2.01e-06	1.86519e-05
FAM167B	NM_032648.2	1.66955	2.72e-06	2.42285e-05
LOC650253	XM_939347.1	1.66953	5.94e-08	8.598e-07
DNTTIP2	NM_014597.3	1.66947	8.09e-11	2.56073e-09
ANP32A	NM_006305.2	1.66947	3.66e-06	3.11667e-05
THRAP3	NM_005119.2	1.66946	7.17e-06	5.54344e-05
	BM450047	1.66939	4.45e-06	3.67352e-05
UPP1	NM_181597.1	1.66935	5.74e-10	1.43299e-08
RSPO1	NM_001038633.2	1.66899	4.04e-06	3.38991e-05
	AI218425	1.66868	2.83e-09	5.82238e-08
	H67125	1.66787	1.04e-05	7.63999e-05
	DB344577	1.66742	2.01e-06	1.86519e-05
	BF511927	1.66708	0.0137573	0.0349062
C2orf50	NM_182500.1	1.66688	9.48e-06	7.05794e-05
ZNF365	NM_014951.2	1.66684	8.05e-05	0.000444314
MID1IP1	NM_021242.3	1.66662	3e-06	2.62889e-05
MANBAL	NM_001003897.1	1.6665	5.94e-08	8.598e-07
OR4D1	NM_012374.1	1.66645	5.02e-07	5.54877e-06
PORCN	NM_203474.1	1.66633	2.39e-08	3.84812e-07
APBA2BP	NM_031232.2	1.666	2.54e-07	3.05319e-06
	AF086087	1.66559	1.7e-10	4.92756e-09
	BF058847	1.66524	4.45e-06	3.67352e-05
BDNF	NM_170733.2	1.66513	1.14e-05	8.26865e-05
CXorf40B	NM_001013845.1	1.66497	1.11e-07	1.47984e-06
CAMSAP1L1	NM_203459.1	1.6642	2.33e-13	1.62697e-11
	BG203162	1.66394	1.59e-07	2.02389e-06
	BX115589	1.66355	1.25e-07	1.63596e-06
B3GNT5	NM_032047.4	1.66345	6.78e-10	1.65525e-08
ZNF498	NM_145115.2	1.66229	1.33e-06	1.30182e-05
HDAC5	NM_005474.4	1.6622	2.22e-06	2.02765e-05
F2R	NM_001992.2	1.66213	7.43e-05	0.000415127
LOC732372	XM_001133029.1	1.66213	2.85e-07	3.37774e-06
RD3	NM_183059.1	1.66172	6.26e-07	6.721e-06
LYPD5	NM_182573.1	1.66168	2.01e-06	1.86519e-05
MNAT1	NM_002431.2	1.66167	0.000173773	0.000860526
MFAP2	NM_017459.1	1.66167	1.25e-05	8.9477e-05
LOC652071	XM_941396.2	1.66132	1.31e-11	5.25755e-10
PUS3	NM_031307.2	1.66124	0.000187213	0.000916428
	AI015817	1.66117	9.78e-08	1.32555e-06
CENPJ	NM_018451.3	1.66103	0.000149519	0.000757795
SLC16A14	NM_152527.3	1.661	6.99e-07	7.41729e-06
NCR1	NM_004829.4	1.66091	4.43e-09	8.61059e-08
CD200	NM_001004196.2	1.66036	1.19e-06	1.18122e-05
C13orf34	NM_024808.2	1.66031	2.54e-07	3.05319e-06
LEPREL2	NM_014262.2	1.66026	2.9e-10	7.88416e-09
PDGFRA	NM_006206.3	1.65981	1.78e-09	3.85155e-08
	BF576307	1.65979	6.99e-07	7.41729e-06
LOC647954	XR_018676.1	1.65968	1.11e-07	1.47984e-06
SNAPIN	NM_012437.3	1.65965	4.04e-06	3.38991e-05
CDO1	NM_001801.2	1.65937	2.53e-05	0.000164423
SLC26A9	NM_052934.2	1.65935	5.93e-06	4.71506e-05
GAMT	NM_138924.1	1.65906	4.04e-08	6.11066e-07
SLMO1	NM_006553.2	1.65905	4.01e-07	4.56943e-06
LOC729786	XR_015655.1	1.65901	6.99e-07	7.41729e-06
	AI732602	1.65891	1.19e-06	1.18122e-05
WDR16	NM_145054.4	1.65868	9.42e-05	0.000508271
CALM2	NM_001743.3	1.65855	3.03e-11	1.09238e-09
WFDC8	NM_130896.2	1.6579	1.33e-06	1.30182e-05
LOC400406	XR_017358.1	1.65768	5.93e-06	4.71506e-05
ZNRF2	NM_147128.3	1.65759	1.04e-05	7.63999e-05
DDX20	NM_007204.3	1.65751	4.04e-08	6.11066e-07
MRPL50	NM_019051.1	1.65733	5.13e-09	9.77078e-08
ARHGEF4	NM_015320.2	1.65726	0.000412931	0.00180976
TRAIP	NM_005879.2	1.65725	9.13e-09	1.63184e-07
FAM104A	NM_032837.1	1.65719	9.18e-16	2.01072e-13
RGS5	NM_003617.2	1.65702	1.59e-08	2.68381e-07
NHLRC3	NM_001017370.1	1.65678	4.09e-10	1.05746e-08
LOC647074	XM_930080.1	1.65645	2.83e-09	5.82238e-08
VDAC2	NM_003375.2	1.65644	2.26e-07	2.76021e-06
PARP9	NM_031458.1	1.65636	1.39e-08	2.37646e-07
AKT1	NM_005163.2	1.65585	0.000986425	0.00380912
LAPTM4A	NM_014713.3	1.65585	4.6e-08	6.88148e-07
LNP1	NM_001085451.1	1.65565	8e-10	1.89821e-08
CCHCR1	NM_019052.2	1.65534	5.61e-07	6.09785e-06
NIPA1	NM_144599.3	1.65533	2.73e-08	4.35179e-07
DYNLRB1	NM_014183.2	1.65531	6.77e-12	2.98826e-10
	DA858050	1.65523	2.43e-09	5.08504e-08
FAS	NM_152877.1	1.65497	5.23e-08	7.67072e-07
SYT4	NM_020783.2	1.65496	5.38e-05	0.000314873
MRPL3	NM_007208.2	1.65475	5.39e-12	2.45618e-10
ITIH3	NM_002217.3	1.65371	5.38e-05	0.000314873
UBE2Q2	NM_173469.1	1.65326	5.39e-12	2.45618e-10
RGS17	NM_012419.4	1.65317	0.000161226	0.000808568
MBNL1	NM_207295.1	1.65315	3.2e-07	3.74099e-06
C11orf84	NM_138471.1	1.65298	3.55e-08	5.47473e-07
RNPC3	NM_017619.3	1.65282	1.05e-08	1.85176e-07
STMN2	NM_007029.2	1.65281	2.01e-07	2.4856e-06
	BF515348	1.65275	0.000173773	0.000860526
LAPTM5	NM_006762.1	1.65256	5.93e-06	4.71506e-05
	AK123111	1.65255	4.09e-10	1.05746e-08
LOC440927	XM_944816.1	1.65234	5.13e-09	9.77078e-08
TNFAIP8L3	NM_207381.2	1.65185	1.52e-09	3.34667e-08
LRRK1	NM_024652.3	1.65182	7.17e-06	5.54344e-05
ZFYVE27	NM_001002262.1	1.6518	0.000149519	0.000757795
CDC42	NM_044472.2	1.6515	0.000358977	0.00160635
LOC143543	NR_002197.1	1.65145	3.32e-06	2.87031e-05
	CD689785	1.65144	2.54e-07	3.05319e-06
HYAL2	NM_033158.2	1.65088	1.33e-06	1.30182e-05
ABCG1	NM_207629.1	1.65067	2.46e-06	2.22108e-05
QKI	NM_206853.1	1.65035	7.43e-05	0.000415127
CXorf26	NM_016500.3	1.65019	3.45e-10	9.14388e-09
PSMA4	NM_002789.3	1.65	1.31e-11	5.25755e-10
RPS16	NM_001020.4	1.64984	3.03e-11	1.09238e-09
AOC3	NM_003734.2	1.64972	2.72e-06	2.42285e-05
C10orf82	NM_144661.2	1.64966	2.01e-06	1.86519e-05
RGNEF	XM_932949.2	1.64945	8.64e-06	6.50768e-05
SPEG	XM_001128413.1	1.6492	5.61e-07	6.09785e-06
LRIG1	NM_015541.2	1.64918	4.52e-11	1.5365e-09
COL1A2	NM_000089.3	1.64917	9.78e-08	1.32555e-06
PDE6H	NM_006205.1	1.64868	1.63e-05	0.000112265
	AW294141	1.64863	8.64e-06	6.50768e-05
SC65	NM_006455.2	1.64852	1.3e-09	2.92894e-08
HNRPA2B1	NM_031243.1	1.64834	5.57e-13	3.44857e-11
TAF8	NM_138572.2	1.64774	4.57e-05	0.000274029
LILRB4	NM_001081438.1	1.64752	0.000118934	0.000621716
DERL3	NM_198440.2	1.6473	5.38e-05	0.000314873
NNT	NM_012343.2	1.64727	2.43e-10	6.74459e-09
NAGS	NM_153006.2	1.64727	8.64e-08	1.18733e-06
	BC001841	1.64712	4.04e-08	6.11066e-07
[truncated: 2,886 more rows]
