# Supplementary material for: Differentially expressed genes and canonical pathways in the ascending thoracic aortic aneurysm – The Tampere Vascular Study
Source: Sci Rep. 2017 Sep 21;7:12127. doi: 10.1038/s41598-017-12421-4 (PMC5608723; doi:10.1038/s41598-017-12421-4)
Supplement: Supplementary file 3 — Supplementary table 2 [file 41598_2017_12421_MOESM3_ESM.xlsx]

## Sheet: AA_DISvsDIL_fdr
Supplementary Table 2. Genes differentially expressed with a fold change (FC) greater than 1.5 and a p-value<0.05 when comparing dissected ascending aorta samples (N=6) to the non-dissected ascending aorta samples (N=26) with Wilcoxon signed-rank test are presented. The genes that are down regulated have negative FC-values.
Symbol	Accession	FC	P-value	FDR
ESM1	NM_007036.3	5.96369	0.000500998	0.20055
OLR1	NM_002543.3	4.26326	0.00139926	0.248945
ESM1	NM_007036.2	4.06468	0.0010991	0.231986
CXCR4	NM_001008540.1	3.27972	0.000856331	0.22091
CXCR4	NM_003467.2	2.82326	0.00139926	0.248945
VEGFA	NM_003376.4	2.80367	0.000657697	0.207756
LY6H	NM_002347.2	2.76244	0.000657697	0.207756
TNC	NM_002160.2	2.61209	0.000500998	0.20055
NETO2	NM_018092.3	2.48389	9.71097e-05	0.164706
STS-1	NM_032873.3	2.48178	0.000500998	0.20055
CXCL5	NM_002994.3	2.45016	0.00139926	0.248945
HSPA6	NM_002155.3	2.31973	0.000500998	0.20055
PGF	NM_002632.4	2.31692	0.000198633	0.164706
ST14	NM_021978.2	2.15083	0.00139926	0.248945
TUBB3	NM_006086.2	2.13972	0.00027588	0.170806
HMGA1	NM_145899.1	2.12469	0.000372989	0.182313
ENC1	NM_003633.1	2.06838	0.000856331	0.22091
RPL29	NM_000992.2	1.96967	9.71097e-05	0.164706
ARNTL	NM_001030272.1	1.9536	0.000500998	0.20055
LZTS1	NM_021020.1	1.93468	0.000856331	0.22091
NP	NM_000270.1	1.9083	0.00027588	0.170806
PTPN2	NM_080422.1	1.89059	4.19337e-05	0.164706
SEMA4B	NM_198925.1	1.88968	0.000372989	0.182313
FCGR2A	NM_021642.2	1.86133	0.000500998	0.20055
F2RL1	NM_005242.3	1.85962	0.0010991	0.231986
PTTG1	NM_004219.2	1.81591	0.000657697	0.207756
MC1R	NM_002386.2	1.81477	0.000657697	0.207756
FLJ42986	XM_001127714.1	1.81302	9.71097e-05	0.164706
FAM20C	NM_020223.2	1.74479	0.000657697	0.207756
TP53I11	NM_006034.2	1.68004	0.000856331	0.22091
SLC20A1	NM_005415.3	1.66938	0.000856331	0.22091
UHRF1	NM_001048201.1	1.66554	0.00139926	0.248945
CXCL16	NM_022059.1	1.64393	0.0010991	0.231986
SHMT2	NM_005412.4	1.64291	6.62111e-05	0.164706
MICB	NM_005931.2	1.6308	0.000657697	0.207756
C10orf10	NM_007021.2	1.62441	0.0010991	0.231986
KIAA1949	NM_133471.1	1.60402	0.0010991	0.231986
PLOD2	NM_000935.2	1.59034	0.000856331	0.22091
OSTF1	NM_012383.3	1.57525	0.00139926	0.248945
MAD2L2	NM_006341.2	1.57486	0.000856331	0.22091
COL5A1	NM_000093.3	1.57004	0.000198633	0.164706
ST3GAL1	NM_003033.2	1.56554	1.54493e-05	0.143477
FAM89A	NM_198552.1	1.55207	0.000372989	0.182313
ZNF677	NM_182609.2	1.53924	0.000198633	0.164706
IMPDH1	NM_000883.2	1.53755	0.000500998	0.20055
EZH2	NM_152998.1	1.53105	9.71097e-05	0.164706
NIP7	NM_016101.3	1.5259	0.0010991	0.231986
LMNB2	NM_032737.2	1.51686	8.82815e-06	0.143477
MPDU1	NM_004870.2	1.51579	0.000500998	0.20055
SFXN1	NM_022754.4	1.51195	0.000856331	0.22091
RCC2	NM_018715.1	1.50796	0.000657697	0.207756
	BX107738	-1.51146	0.0010991	0.231986
AMY1B	NM_001008218.1	-1.51463	0.000372989	0.182313
MAPT	NM_016841.2	-1.51808	8.82815e-06	0.143477
SBDS	NM_016038.2	-1.54202	0.00139926	0.248945
CAND2	NM_012298.1	-1.54521	0.00139926	0.248945
	BX107250	-1.55281	0.00027588	0.170806
NEGR1	NM_173808.2	-1.56363	0.000856331	0.22091
NTN4	NM_021229.2	-1.56482	0.0010991	0.231986
	AK129753	-1.57769	0.000198633	0.164706
NDRG3	NM_022477.2	-1.58966	0.000856331	0.22091
ZAN	NM_003386.1	-1.61251	0.0010991	0.231986
FHL1	NM_001449.3	-1.61274	9.71097e-05	0.164706
LOC645236	XM_928275.1	-1.61751	0.000657697	0.207756
PLEKHA5	NM_019012.2	-1.62995	0.0010991	0.231986
WDR23	NM_025230.3	-1.63215	0.000372989	0.182313
PLEKHH3	NM_024927.3	-1.63397	0.00027588	0.170806
OXCT1	NM_000436.3	-1.63871	0.000198633	0.164706
APOB	NM_000384.2	-1.64019	0.000856331	0.22091
CALCOCO1	NM_020898.1	-1.64457	9.71097e-05	0.164706
	AI808459	-1.65043	0.0010991	0.231986
LTBP4	NM_001042545.1	-1.65405	0.000500998	0.20055
CNTN1	NM_001843.2	-1.67371	0.000657697	0.207756
PHKB	NM_000293.1	-1.67394	0.000372989	0.182313
HMCN1	NM_031935.2	-1.68335	0.00139926	0.248945
RCAN2	NM_005822.2	-1.68517	0.000198633	0.164706
CRISPLD1	NM_031461.3	-1.69907	0.00139926	0.248945
LOC642166	XM_942771.1	-1.71343	0.00027588	0.170806
LIMCH1	NM_014988.1	-1.71379	0.000372989	0.182313
ZFP30	NM_014898.1	-1.71686	0.0010991	0.231986
FAM117A	NM_030802.2	-1.72039	0.000657697	0.207756
TEF	NM_003216.2	-1.73998	0.00139926	0.248945
NR1D2	XM_940036.1	-1.75383	0.000500998	0.20055
BACH2	NM_021813.1	-1.76949	0.000198633	0.164706
TMEM47	NM_031442.2	-1.77774	0.000198633	0.164706
KCNMA1	NM_002247.2	-1.7828	0.000372989	0.182313
PRELP	NM_002725.3	-1.78612	0.0010991	0.231986
CROP	NM_016424.3	-1.78665	0.000198633	0.164706
	AI348325	-1.7878	0.00027588	0.170806
CRY2	NM_021117.2	-1.79942	6.62111e-05	0.164706
ADRA1B	NM_000679.3	-1.81531	0.000500998	0.20055
TMEM16A	NM_018043.4	-1.81751	0.000500998	0.20055
SYNM	NM_015286.5	-1.81793	0.000372989	0.182313
MAMDC2	NM_153267.3	-1.8387	0.00139926	0.248945
PKD2	NM_000297.2	-1.84543	0.0010991	0.231986
MTTP	NM_000253.2	-1.84929	4.19337e-05	0.164706
FLJ10781	NM_018215.2	-1.87539	0.000372989	0.182313
ROBO1	NM_133631.1	-1.8801	0.000657697	0.207756
PTCHD1	NM_173495.2	-1.91659	9.71097e-05	0.164706
FLRT3	NM_198391.1	-1.94112	9.71097e-05	0.164706
APCDD1	NM_153000.3	-1.95368	0.0010991	0.231986
MPPED2	NM_001584.1	-1.99407	1.54493e-05	0.143477
FRAS1	NM_025074.4	-2.03092	0.000856331	0.22091
ALDH1B1	NM_000692.3	-2.03898	0.000856331	0.22091
HLF	NM_002126.4	-2.06521	0.00027588	0.170806
RAMP3	NM_005856.2	-2.07985	0.000500998	0.20055
LDOC1	NM_012317.2	-2.09217	0.000500998	0.20055
NFIA	NM_005595.1	-2.13493	0.000856331	0.22091
SNAP91	NM_014841.1	-2.25671	0.000372989	0.182313
FLJ90650	NM_173800.3	-2.3239	0.00139926	0.248945
CDH23	NM_022124.3	-2.34846	0.000657697	0.207756
DAPL1	NM_001017920.1	-2.38044	0.000198633	0.164706
CALD1	NM_033138.2	-2.43147	0.000856331	0.22091
MYOC	NM_000261.1	-2.47404	0.000198633	0.164706
SLC1A7	NM_006671.3	-2.52586	0.0010991	0.231986
RYR3	NM_001036.2	-2.52595	0.000198633	0.164706
C1QTNF7	NM_031911.3	-2.52606	1.54493e-05	0.143477
C1orf51	NM_144697.2	-2.69492	0.00027588	0.170806
NEXN	NM_144573.3	-2.79242	0.000372989	0.182313
DNER	NM_139072.3	-2.83176	0.00139926	0.248945
