# Supplementary material for: Differentially expressed genes and canonical pathways in the ascending thoracic aortic aneurysm – The Tampere Vascular Study
Source: Sci Rep. 2017 Sep 21;7:12127. doi: 10.1038/s41598-017-12421-4 (PMC5608723; doi:10.1038/s41598-017-12421-4)
Supplement: Supplementary file 4 — Supplementary table 3 [file 41598_2017_12421_MOESM4_ESM.xlsx]

## Sheet: Sheet1
Supplementary Table 3. GO-term results when comparing ascending aorta samples (N=32) to control samples (LITA, N=28), The results with an FDR<0,25 are included.
GO term	Description	P-value	FDR q-value	Enrichment (N, B, n, b)
GO:0046850	regulation of bone remodeling	1.57e-05	0.158	40,12 (3370,14,24,4)
GO:0050900	leukocyte migration	2.01e-05	0.101	2,17 (3370,81,672,35)
GO:0002009	morphogenesis of an epithelium	5.8e-05	0.195	6,10 (3370,85,65,10)
GO:0071674	mononuclear cell migration	9.08e-05	0.228	4,27 (3370,11,645,9)
GO:0002548	monocyte chemotaxis	9.08e-05	0.183	4,27 (3370,11,645,9)
GO:0034103	regulation of tissue remodeling	0.000102	0.171	26,75 (3370,21,24,4)
GO:0045124	regulation of bone resorption	0.000105	0.151	52,66 (3370,8,24,3)
GO:0030595	leukocyte chemotaxis	0.000112	0.141	2,77 (3370,34,645,18)
GO:1901137	carbohydrate derivative biosynthetic process	0.000123	0.138	1,89 (3370,71,929,37)
GO:0070555	response to interleukin-1	0.000241	0.243	2,51 (3370,35,728,19)
GO:0044273	sulfur compound catabolic process	0.000261	0.238	6,24 (3370,13,291,7)
GO:0048729	tissue morphogenesis	0.000268	0.225	5,13 (3370,101,65,10)
GO:2000809	positive regulation of synaptic vesicle clustering	0.000297	0.23	3,370,00 (3370,1,1,1)
GO:0060326	cell chemotaxis	0.000319	0.23	2,22 (3370,56,678,25)
GO:0048193	Golgi vesicle transport	0.000342	0.23	2,75 (3370,68,342,19)
