# Supplementary material for: Differentially expressed genes and canonical pathways in the ascending thoracic aortic aneurysm – The Tampere Vascular Study
Source: Sci Rep. 2017 Sep 21;7:12127. doi: 10.1038/s41598-017-12421-4 (PMC5608723; doi:10.1038/s41598-017-12421-4)
Supplement: Supplementary file 5 — Supplementary table 4 [file 41598_2017_12421_MOESM5_ESM.xlsx]

## Sheet: Differentially expressed genes
Supplementary file 4. Genes significantly dysregulated with a fold change (FC) greater than 1.5 and a p-value<0.05 when comparing dilated samples (excluding the dissected samples) (N=26) to the healty control vessel, LITA (N=28) with Wilcoxon signed-rank test are presented. The genes that are down regulated have negative FC-values. Notice 2 tabs, IPA results on the second tab.
Symbol	Accession	FC	P-value	FDR
CDH2	NM_001792.2	12.7736	1.64543e-14	3.82028e-12
CYTL1	NM_018659.2	12.4897	3.29086e-14	5.70191e-12
RPRML	NM_203400.1	9.88953	2.28715e-12	1.54142e-10
SCG2	NM_003469.3	9.8203	3.29086e-14	5.70191e-12
IGLL1	NM_020070.2	9.51964	4.54246e-08	7.62577e-07
IGJ	NM_144646.2	8.72217	9.08344e-07	1.02054e-05
COL21A1	NM_030820.2	8.50947	3.29086e-14	5.70191e-12
LOC652694	XM_942302.1	8.09569	2.38702e-08	4.34332e-07
LOC652493	XM_941953.1	7.84502	3.87732e-08	6.65595e-07
C5orf46	NM_206966.2	7.18398	4.93629e-13	4.46816e-11
HAPLN1	NM_001884.2	7.0544	1.64543e-14	3.82028e-12
CTHRC1	NM_138455.2	6.81953	1.64543e-14	3.82028e-12
LOC647450	XM_936518.1	6.79743	2.81082e-08	5.02581e-07
SPINT2	NM_021102.2	6.43865	3.29086e-14	5.70191e-12
IL6	NM_000600.1	6.31756	4.27328e-05	0.000276905
ATP1B1	NM_001677.3	6.28383	1.1518e-13	1.43774e-11
ARPP-21	NM_016300.4	6.00874	4.4657e-11	1.92182e-09
RPLP1	NM_001003.2	5.9154	1.64543e-14	3.82028e-12
DNER	NM_139072.3	5.85625	4.47557e-12	2.67813e-10
IL13RA2	NM_000640.2	5.70027	4.93629e-13	4.46816e-11
LOC642113	XM_936253.1	5.53778	1.33318e-06	1.41922e-05
CAPZA1	NM_006135.1	5.50389	1.64543e-14	3.82028e-12
RAPH1	NM_213589.1	5.35686	1.1518e-13	1.43774e-11
GJA1	NM_000165.3	5.05319	3.29086e-14	5.70191e-12
PAPSS1	NM_005443.4	4.985	3.29086e-14	5.70191e-12
TNFRSF11B	NM_002546.3	4.96146	5.76888e-11	2.39391e-09
SLC10A4	NM_152679.2	4.93242	4.93629e-13	4.46816e-11
PTMA	NM_001099285.1	4.91418	1.64543e-14	3.82028e-12
KCNS3	NM_002252.3	4.83689	1.64543e-14	3.82028e-12
PLAGL1	NM_001080952.1	4.73491	1.64543e-14	3.82028e-12
G3BP1	NM_005754.2	4.69365	1.64543e-14	3.82028e-12
FNDC1	NM_032532.1	4.65949	8.35879e-12	4.49237e-10
BNIP3L	NM_004331.2	4.64033	1.64543e-14	3.82028e-12
LUM	NM_002345.3	4.59353	1.64543e-14	3.82028e-12
CTSZ	NM_001336.2	4.58651	4.93629e-13	4.46816e-11
TRA1P2	XR_000203.3	4.56504	1.64543e-14	3.82028e-12
HIF1A	NM_181054.1	4.53835	1.1518e-13	1.43774e-11
LOC441377	XM_938599.2	4.4689	1.97452e-13	2.18302e-11
LIN7C	NM_018362.2	4.45017	1.10244e-12	8.51776e-11
KIAA1199	NM_018689.1	4.43304	3.87732e-08	6.65595e-07
ID4	NM_001546.2	4.43127	1.64543e-14	3.82028e-12
OTUD1	XM_939698.1	4.37569	3.29086e-14	5.70191e-12
GABARAPL2	NM_007285.6	4.36327	1.64543e-14	3.82028e-12
ADI1	NM_018269.1	4.26997	3.29086e-14	5.70191e-12
LAMB1	NM_002291.1	4.26845	4.93629e-13	4.46816e-11
ALCAM	NM_001627.2	4.26839	1.64543e-14	3.82028e-12
MYC	NM_002467.3	4.25681	6.20473e-08	1.00284e-06
PPP2CB	NM_004156.2	4.23755	3.20859e-12	2.03818e-10
NR1D2	XM_940036.1	4.2285	8.35879e-12	4.49237e-10
LOC641848	XM_935588.1	4.16398	1.1518e-13	1.43774e-11
FZD6	NM_003506.2	4.05032	2.28715e-12	1.54142e-10
UQCRH	NM_006004.1	4.04959	1.64543e-14	3.82028e-12
AMY1A	NM_004038.3	3.97856	1.64543e-14	3.82028e-12
PNMA3	NM_013364.4	3.9757	1.50557e-11	7.50925e-10
LOC643007	XM_938089.2	3.96272	1.64543e-14	3.82028e-12
CCL4L1	NM_001001435.2	3.96184	0.000484067	0.00217575
LOC647673	XM_936731.1	3.95697	1.50557e-11	7.50925e-10
RAB33B	NM_031296.1	3.9547	1.64543e-14	3.82028e-12
LOC440926	NR_002315.1	3.93431	4.4657e-11	1.92182e-09
HMCN1	NM_031935.2	3.93125	4.93629e-13	4.46816e-11
SEMA3C	NM_006379.2	3.9133	7.40444e-13	6.19505e-11
RABL2A	NM_013412.1	3.90942	1.64543e-14	3.82028e-12
SBDS	NM_016038.2	3.88363	7.40444e-13	6.19505e-11
SLC14A1	NM_015865.2	3.87976	3.10544e-07	4.03021e-06
DIAPH3	NM_001042517.1	3.87377	1.64543e-14	3.82028e-12
RGS1	NM_002922.3	3.86029	0.000111054	0.000621227
SPP1	NM_000582.2	3.85869	3.56624e-07	4.5295e-06
TMEM128	NM_032927.2	3.83898	1.10244e-12	8.51776e-11
CLK1	NM_001024646.1	3.81021	4.93629e-13	4.46816e-11
PPM2C	NM_018444.2	3.80548	1.97452e-13	2.18302e-11
ANGPTL7	NM_021146.2	3.77791	3.78318e-10	1.18138e-08
GNA13	NM_006572.3	3.76691	1.10244e-12	8.51776e-11
LOC649946	NR_003040.1	3.74822	1.64543e-14	3.82028e-12
VCAN	NM_004385.2	3.74565	3.29086e-14	5.70191e-12
CD164	NM_006016.3	3.73037	1.12548e-11	5.83927e-10
ANXA2P1	NR_001562.1	3.72683	1.64543e-14	3.82028e-12
RRM2B	NM_015713.3	3.7165	1.20742e-10	4.49611e-09
PDGFD	NM_033135.3	3.70677	1.97452e-13	2.18302e-11
FCGBP	NM_003890.1	3.70385	7.41761e-11	2.98731e-09
C7orf28B	NM_198097.1	3.70355	7.21773e-09	1.52969e-07
IDS	NM_006123.2	3.70168	1.64543e-14	3.82028e-12
MS4A4A	NM_148975.1	3.70136	1.50557e-11	7.50925e-10
SEPT7	NM_001788.4	3.69881	7.40444e-13	6.19505e-11
LOC388344	XM_371023.4	3.6767	4.47557e-12	2.67813e-10
TXNL1	NM_004786.1	3.67352	4.701e-10	1.42395e-08
LOC389787	XM_497072.2	3.67218	1.64543e-14	3.82028e-12
RPS28	NM_001031.4	3.66966	1.64543e-14	3.82028e-12
POSTN	NM_006475.1	3.66183	3.29086e-14	5.70191e-12
UFM1	NM_016617.1	3.6559	7.41761e-11	2.98731e-09
FTHL3	NR_002201.1	3.64647	1.64543e-14	3.82028e-12
APOC1	NM_001645.3	3.62319	8.42282e-08	1.30589e-06
SEC24D	NM_014822.1	3.61707	2.62775e-11	1.21413e-09
LOC653232	XM_944104.2	3.6138	1.64543e-14	3.82028e-12
NR4A2	NM_006186.2	3.61376	0.000983946	0.00398374
C4orf49	NM_032623.3	3.61329	5.76888e-11	2.39391e-09
CRISPLD1	NM_031461.3	3.56539	1.52943e-10	5.49258e-09
LOC400304	XM_375152.3	3.55124	1.64543e-14	3.82028e-12
GAS6	NM_000820.1	3.52778	1.1518e-13	1.43774e-11
CD69	NM_001781.1	3.51452	2.70075e-07	3.57189e-06
HLA-DRB5	NM_002125.3	3.50261	0.0204415	0.0496159
CLIC4	NM_013943.1	3.49613	7.40444e-13	6.19505e-11
LOC402644	XM_938297.1	3.49204	6.13746e-12	3.49685e-10
CDO1	NM_001801.2	3.49085	3.43402e-11	1.52592e-09
MFF	NM_020194.4	3.48285	5.36152e-07	6.46655e-06
LOC387934	XM_937508.2	3.48197	1.64543e-14	3.82028e-12
LSM5	NM_012322.1	3.4759	1.64543e-14	3.82028e-12
SLC26A4	NM_000441.1	3.4748	1.1518e-13	1.43774e-11
PURA	NM_005859.3	3.4745	3.29086e-14	5.70191e-12
FAM162A	NM_014367.3	3.47384	1.64543e-14	3.82028e-12
ALDH5A1	NM_001080.3	3.43471	1.50557e-11	7.50925e-10
RBM20	XM_939337.2	3.43426	8.35879e-12	4.49237e-10
ECHDC1	NM_018479.2	3.43387	1.1518e-13	1.43774e-11
HIAT1	NM_033055.2	3.43375	4.4657e-11	1.92182e-09
IL8	NM_000584.2	3.43232	0.0204415	0.0496159
MCTS1	NM_014060.1	3.43225	1.12548e-11	5.83927e-10
LOC642989	XM_926370.1	3.42145	1.64543e-14	3.82028e-12
PTGES3	NM_006601.4	3.40879	1.64543e-14	3.82028e-12
TMEM16A	NM_018043.4	3.40758	1.64543e-14	3.82028e-12
LOC648343	XR_018327.1	3.39152	6.58173e-14	9.64109e-12
ANXA2P1	NR_001562.1	3.38714	1.64543e-14	3.82028e-12
HSPE1	NM_002157.1	3.38533	2.62775e-11	1.21413e-09
PERP	NM_022121.2	3.38404	1.10244e-12	8.51776e-11
LOC650321	XM_939410.1	3.38044	6.58173e-14	9.64109e-12
MBNL2	NM_144778.2	3.37517	6.58173e-14	9.64109e-12
HAND1	NM_004821.1	3.36449	1.1518e-13	1.43774e-11
CTHRC1	NM_138455.2	3.36281	4.93629e-13	4.46816e-11
NAP1L1	NM_139207.1	3.35472	8.35879e-12	4.49237e-10
ANKRD37	NM_181726.2	3.3534	1.02583e-08	2.0792e-07
FAM49B	NM_016623.3	3.35273	1.97452e-13	2.18302e-11
FTHL2	NR_002200.1	3.34652	8.35879e-12	4.49237e-10
EGR3	NM_004430.2	3.34451	6.31455e-05	0.000385659
	BF753039	3.34421	6.13746e-12	3.49685e-10
SLC12A2	NM_001046.2	3.34346	1.64543e-14	3.82028e-12
TLR1	NM_003263.3	3.34214	1.10244e-12	8.51776e-11
CDH11	NM_001797.2	3.32881	1.64543e-14	3.82028e-12
OSAP	NM_032623.2	3.30304	1.99426e-11	9.62615e-10
SFRS11	NM_004768.2	3.29975	1.64543e-14	3.82028e-12
C12orf23	NM_152261.1	3.2955	1.97452e-13	2.18302e-11
CAST	NM_001042445.1	3.29158	1.64543e-14	3.82028e-12
VKORC1	NM_024006.4	3.2901	1.50557e-11	7.50925e-10
FBXO38	NM_030793.3	3.27348	1.1518e-13	1.43774e-11
AZIN1	NM_148174.2	3.26124	4.09038e-07	5.10309e-06
LOC643911	XM_931911.2	3.2604	3.43402e-11	1.52592e-09
TUBA4A	NM_006000.1	3.25692	1.59607e-12	1.15442e-10
ANXA3	NM_005139.2	3.24512	1.12548e-11	5.83927e-10
CST6	NM_001323.2	3.23556	2.03483e-07	2.79631e-06
ARMCX1	NM_016608.1	3.23474	4.93629e-13	4.46816e-11
COL4A3	NM_031365.2	3.23107	7.18313e-10	2.0564e-08
CMPK1	NM_016308.1	3.20719	1.64543e-14	3.82028e-12
SPAST	NM_199436.1	3.2057	1.64543e-14	3.82028e-12
FTHL11	NR_002204.1	3.20081	1.64543e-14	3.82028e-12
ANXA4	NM_001153.2	3.19252	4.4657e-11	1.92182e-09
HECA	NM_016217.2	3.19133	1.64543e-14	3.82028e-12
MLLT11	NM_006818.3	3.18922	1.4463e-08	2.81234e-07
SNAP23	NM_003825.2	3.18464	3.12632e-13	3.14222e-11
ARFGEF1	NM_006421.3	3.18392	3.78318e-10	1.18138e-08
ACTR3	NM_005721.3	3.17847	1.10244e-12	8.51776e-11
	XM_374095	3.17788	3.12632e-13	3.14222e-11
ASCC3	NM_006828.2	3.17302	3.12632e-13	3.14222e-11
PDIA3P	NR_002305.1	3.1608	8.83613e-10	2.46875e-08
CD55	NM_000574.2	3.15993	1.64543e-14	3.82028e-12
CROP	NM_006107.2	3.15257	6.58173e-14	9.64109e-12
TRAF5	NM_004619.3	3.15065	3.12632e-13	3.14222e-11
SHISA3	NM_001080505.1	3.1478	4.93629e-13	4.46816e-11
LOC654194	XM_942669.1	3.14493	1.50557e-11	7.50925e-10
LOC220433	XM_941684.2	3.1377	1.64543e-14	3.82028e-12
WRB	NM_004627.2	3.13664	1.97452e-13	2.18302e-11
LOC346950	XM_294473.2	3.13643	1.59607e-12	1.15442e-10
SUMO2	NM_001005849.1	3.13327	1.64543e-14	3.82028e-12
ROBO1	NM_133631.1	3.12067	4.93629e-13	4.46816e-11
UTP3	NM_020368.1	3.12022	1.1518e-13	1.43774e-11
CLTC	NM_004859.3	3.10703	3.29086e-14	5.70191e-12
CNTN1	NM_001843.2	3.09711	2.02359e-08	3.76162e-07
SLC16A3	NM_004207.2	3.09133	3.20859e-12	2.03818e-10
SACS	NM_014363.3	3.09132	1.59607e-12	1.15442e-10
SP3	NM_001017371.3	3.09123	7.40444e-13	6.19505e-11
LOC651202	XM_940333.2	3.08955	4.93629e-13	4.46816e-11
CST6	XM_001129442.1	3.06348	3.14688e-06	2.97305e-05
CHN2	NM_004067.2	3.05217	2.28715e-12	1.54142e-10
HAPLN1	NM_001884.2	3.03832	1.64543e-14	3.82028e-12
LOC643668	XR_019339.1	3.03685	7.40444e-13	6.19505e-11
TCF21	NM_198392.1	3.03346	4.701e-10	1.42395e-08
FTHL12	NR_002205.1	3.03261	3.29086e-14	5.70191e-12
PKD2	NM_000297.2	3.03012	4.4657e-11	1.92182e-09
GNG10	NM_001017998.2	3.02673	7.41761e-11	2.98731e-09
RHOJ	NM_020663.2	3.02222	4.47557e-12	2.67813e-10
LOC730746	XR_015514.1	3.02099	1.1518e-13	1.43774e-11
DDAH1	NM_012137.2	3.01647	2.02359e-08	3.76162e-07
TMEM45A	NM_018004.1	3.01012	1.64543e-14	3.82028e-12
SORD	NM_003104.3	3.00898	7.40444e-13	6.19505e-11
LOC388621	XM_941195.2	3.00698	1.64543e-14	3.82028e-12
TUBA3D	NM_080386.1	3.00374	3.12632e-13	3.14222e-11
HLA-DRB6	NR_001298.1	2.99753	0.000247627	0.00123006
SLC1A7	NM_006671.3	2.9968	6.13746e-12	3.49685e-10
SPP1	NM_001040058.1	2.99541	2.79188e-06	2.68742e-05
RAD21	NM_006265.1	2.98779	1.10244e-12	8.51776e-11
SMOC2	NM_022138.1	2.98455	1.10244e-12	8.51776e-11
LOC651751	XM_940969.1	2.9844	3.56624e-07	4.5295e-06
SELE	NM_000450.1	2.98169	0.00979402	0.02714
ALG13	NM_018466.2	2.98132	3.29086e-14	5.70191e-12
OGN	NM_014057.3	2.97848	1.20742e-10	4.49611e-09
	BX106902	2.97424	3.10544e-07	4.03021e-06
LOC653702	NM_001093763.1	2.97035	2.28715e-12	1.54142e-10
CCNL1	NM_020307.2	2.96931	3.43402e-11	1.52592e-09
CPNE4	NM_130808.1	2.96759	9.08344e-07	1.02054e-05
LOC645138	XM_928168.1	2.96475	6.58173e-14	9.64109e-12
PROM1	NM_006017.1	2.95978	8.86159e-06	7.23559e-05
C6orf211	NM_024573.1	2.95869	3.29086e-14	5.70191e-12
CCDC91	NM_018318.3	2.95725	1.1518e-13	1.43774e-11
LOC646900	XM_929862.1	2.95541	3.29086e-14	5.70191e-12
ADAMTS1	NM_006988.3	2.95171	7.08491e-06	5.97616e-05
IGFBP2	NM_000597.2	2.94392	2.42438e-10	8.19331e-09
SNRPN	NM_022806.2	2.94294	3.12632e-13	3.14222e-11
USP8	NM_005154.2	2.93576	3.29086e-14	5.70191e-12
TMSB4X	NM_021109.2	2.93472	3.29086e-14	5.70191e-12
LOC389293	XM_371741.5	2.9335	1.10244e-12	8.51776e-11
FBXO30	NM_032145.4	2.92796	6.13746e-12	3.49685e-10
YY1	NM_003403.3	2.92709	1.59607e-12	1.15442e-10
SLC10A4	NM_152679.2	2.92638	7.41761e-11	2.98731e-09
IER3IP1	NM_016097.3	2.92365	7.18313e-10	2.0564e-08
THBS1	NM_003246.2	2.9076	3.98654e-06	3.63827e-05
DSC3	NM_024423.1	2.90381	1.10244e-12	8.51776e-11
C13orf7	NM_024546.2	2.89945	1.59607e-12	1.15442e-10
PCNA	NM_182649.1	2.89601	1.59607e-12	1.15442e-10
SACS	NM_014363.3	2.88846	8.83613e-10	2.46875e-08
TSPAN2	NM_005725.3	2.88715	7.40444e-13	6.19505e-11
C12orf53	NM_153685.2	2.88687	6.58173e-14	9.64109e-12
MYADM	NM_138373.3	2.88206	1.12548e-11	5.83927e-10
RGS2	NM_002923.1	2.88072	2.70075e-07	3.57189e-06
PLEKHA5	NM_019012.2	2.87926	3.29086e-14	5.70191e-12
DSEL	NM_032160.2	2.87849	1.64543e-14	3.82028e-12
ATP11B	NM_014616.1	2.87821	3.29086e-14	5.70191e-12
RPL9	NM_001024921.2	2.87692	1.64543e-14	3.82028e-12
P4HA1	NM_000917.2	2.86509	1.10244e-12	8.51776e-11
YIPF5	NM_030799.6	2.85706	6.13746e-12	3.49685e-10
HDAC4	NM_006037.3	2.85366	3.48157e-09	8.17324e-08
PLOD2	NM_000935.2	2.84301	1.52943e-10	5.49258e-09
SEPT11	NM_018243.2	2.8423	1.64543e-14	3.82028e-12
RILPL1	NM_178314.2	2.82963	1.64543e-14	3.82028e-12
METTL7A	NM_014033.3	2.82836	3.12632e-13	3.14222e-11
FAM19A2	NM_178539.3	2.82804	1.17439e-06	1.27057e-05
PPIB	NM_000942.4	2.82669	6.58173e-14	9.64109e-12
PDGFD	NM_025208.4	2.82351	2.42438e-10	8.19331e-09
P704P	XM_926231.1	2.82148	6.13746e-12	3.49685e-10
SLFN11	NM_152270.2	2.82032	1.10244e-12	8.51776e-11
EIF4E	NM_001968.2	2.81902	1.97452e-13	2.18302e-11
HSPA13	NM_006948.4	2.81638	6.13746e-12	3.49685e-10
ANK3	NM_001149.2	2.81462	1.64543e-14	3.82028e-12
C19orf10	NM_019107.3	2.81258	1.61632e-09	4.14663e-08
RAB6A	NM_198896.1	2.8122	1.92993e-10	6.7078e-09
OSTC	NM_021227.2	2.80858	7.40444e-13	6.19505e-11
SMARCA1	NM_003069.2	2.7991	1.64543e-14	3.82028e-12
ITGA11	NM_001004439.1	2.79765	3.12632e-13	3.14222e-11
ETS1	NM_005238.2	2.78909	1.97452e-13	2.18302e-11
SLBP	NM_006527.2	2.78835	2.28715e-12	1.54142e-10
COG3	NM_031431.2	2.78272	4.93629e-13	4.46816e-11
LOC347376	XM_937928.1	2.77853	3.29086e-14	5.70191e-12
SPAG1	NM_003114.3	2.77562	3.12632e-13	3.14222e-11
AVEN	NM_020371.2	2.7753	1.10244e-12	8.51776e-11
LBH	XM_001132517.1	2.76412	7.41761e-11	2.98731e-09
DUSP6	NM_022652.2	2.76342	7.21773e-09	1.52969e-07
FAM103A1	NM_031452.2	2.76319	1.64543e-14	3.82028e-12
RPL23	NM_000978.3	2.76171	1.64543e-14	3.82028e-12
TSPAN12	NM_012338.3	2.76088	4.93629e-13	4.46816e-11
FTHL12	NR_002205.1	2.75992	1.64543e-14	3.82028e-12
AMY1B	NM_001008218.1	2.74401	3.29086e-14	5.70191e-12
PNPLA8	NM_015723.2	2.74175	1.50557e-11	7.50925e-10
MPPED2	NM_001584.1	2.73971	3.03467e-10	9.90266e-09
RPL14	NM_001034996.1	2.73696	1.4463e-08	2.81234e-07
LOC401845	XM_377426.1	2.72985	0.000145935	0.000782415
ANKRD33	NM_182608.2	2.72246	4.93629e-13	4.46816e-11
OCIAD2	NM_152398.2	2.72219	7.40444e-13	6.19505e-11
CD302	NM_014880.3	2.72142	3.12632e-13	3.14222e-11
VCAM1	NM_001078.2	2.721	1.32533e-09	3.50865e-08
GLRX2	NM_016066.3	2.7197	2.28715e-12	1.54142e-10
PDAP1	NM_014891.5	2.71646	4.19174e-09	9.59307e-08
LOC643870	XM_927140.1	2.71349	5.76888e-11	2.39391e-09
DKK3	NM_013253.4	2.7119	3.29086e-14	5.70191e-12
DCAF6	NM_001017977.1	2.71158	3.12632e-13	3.14222e-11
SNX24	NM_014035.1	2.70876	1.59607e-12	1.15442e-10
NOX4	NM_016931.2	2.70856	1.1518e-13	1.43774e-11
LOC653115	XM_926415.1	2.70225	3.29086e-14	5.70191e-12
LOC645018	XM_930178.1	2.70158	1.64543e-14	3.82028e-12
NUCB2	NM_005013.2	2.7006	1.64543e-14	3.82028e-12
TMEM178	NM_152390.1	2.69914	3.20859e-12	2.03818e-10
LOC648659	XM_944469.1	2.69734	1.64543e-14	3.82028e-12
LCOR	NM_032440.1	2.69083	1.1518e-13	1.43774e-11
FAIM	NM_001033032.1	2.69064	4.47557e-12	2.67813e-10
VCAM1	NM_001078.2	2.69046	2.62775e-11	1.21413e-09
LOC644743	XR_016703.1	2.68974	4.47557e-12	2.67813e-10
SEC24A	NM_021982.1	2.68604	7.18313e-10	2.0564e-08
TCP1	NM_030752.2	2.68571	1.10244e-12	8.51776e-11
TTRAP	NM_016614.2	2.67545	4.93629e-13	4.46816e-11
C18orf32	NM_001035005.2	2.67335	9.48262e-11	3.65415e-09
EFEMP1	NM_004105.3	2.6726	1.97452e-13	2.18302e-11
LOC644380	XM_929628.1	2.67092	1.64543e-14	3.82028e-12
CNTN3	NM_020872.1	2.67053	7.6432e-05	0.000452059
LOC653658	XM_939687.2	2.66876	6.58173e-14	9.64109e-12
MYO1B	NM_012223.2	2.66788	1.59607e-12	1.15442e-10
IFI27L2	NM_032036.2	2.66272	1.97452e-13	2.18302e-11
C7orf10	NM_024728.1	2.6596	8.35879e-12	4.49237e-10
BOLA2	NM_001031827.1	2.65688	1.12548e-11	5.83927e-10
LGALS3	NM_002306.1	2.65079	1.50557e-11	7.50925e-10
PDGFRA	NM_006206.3	2.64883	1.64543e-14	3.82028e-12
RTN4	NM_020532.4	2.64353	1.59607e-12	1.15442e-10
HMGB1	NM_002128.4	2.64008	1.64543e-14	3.82028e-12
EIF3M	NM_006360.3	2.63961	1.97452e-13	2.18302e-11
STK32B	NM_018401.1	2.63938	2.28715e-12	1.54142e-10
LOC402251	XM_377933.3	2.6322	4.93629e-13	4.46816e-11
LOC643949	XR_018645.1	2.63169	1.10244e-12	8.51776e-11
GPBP1	NM_022913.1	2.63105	3.78318e-10	1.18138e-08
FMOD	NM_002023.3	2.62574	4.47557e-12	2.67813e-10
MAGOH	NM_002370.2	2.62572	3.78318e-10	1.18138e-08
LOC644330	XR_017492.1	2.62523	1.97452e-13	2.18302e-11
LOC728973	XR_015809.1	2.62356	3.29086e-14	5.70191e-12
IGF1	NM_000618.2	2.61853	5.03548e-09	1.11877e-07
EPS8	NM_004447.4	2.61849	1.64543e-14	3.82028e-12
LOC648210	XR_018923.1	2.61753	3.29086e-14	5.70191e-12
SUMO1P3	NR_002190.1	2.61478	1.64543e-14	3.82028e-12
DUSP11	NM_003584.1	2.61372	7.40444e-13	6.19505e-11
MCOLN2	NM_153259.2	2.61075	1.96558e-09	4.9443e-08
NSUN7	NM_024677.3	2.60796	8.61344e-09	1.78e-07
CHN2	NM_004067.2	2.60418	1.31747e-07	1.92259e-06
C7	NM_000587.2	2.6034	1.02583e-08	2.0792e-07
FCGBP	XM_001131379.1	2.60243	2.62775e-11	1.21413e-09
TATDN1	NM_032026.1	2.60047	9.48262e-11	3.65415e-09
LOC653773	XM_938755.2	2.59848	1.1518e-13	1.43774e-11
FAM179B	NM_015091.2	2.59634	2.42438e-10	8.19331e-09
WSB2	NM_018639.3	2.59268	3.12632e-13	3.14222e-11
RCAN1	NM_203418.1	2.59116	3.86879e-05	0.00025471
CD69	NM_001781.1	2.59017	1.4463e-08	2.81234e-07
TFPI2	NM_006528.2	2.58775	1.96558e-09	4.9443e-08
KIAA1033	NM_015275.1	2.58507	2.62775e-11	1.21413e-09
NELL2	NM_006159.1	2.57879	2.19105e-06	2.18236e-05
CNBP	NM_003418.1	2.57325	1.10244e-12	8.51776e-11
HSD17B11	NM_016245.3	2.57322	8.83613e-10	2.46875e-08
SMAD7	NM_005904.2	2.57301	5.03548e-09	1.11877e-07
PNRC2	NM_017761.2	2.57274	3.43402e-11	1.52592e-09
ZFP30	NM_014898.1	2.57245	6.03506e-09	1.30586e-07
LMTK3	XM_936372.2	2.56991	5.81989e-10	1.71913e-08
SCG5	NM_003020.1	2.56933	5.81989e-10	1.71913e-08
GGH	NM_003878.1	2.56646	3.29086e-14	5.70191e-12
NELF	NM_015537.3	2.56449	1.1518e-13	1.43774e-11
ALDH6A1	NM_005589.2	2.55965	1.12548e-11	5.83927e-10
	X00437	2.55923	2.79188e-06	2.68742e-05
GCNT2	NM_001491.2	2.55879	6.58173e-14	9.64109e-12
CCL4L2	NM_207007.2	2.5576	0.00528258	0.0161965
DNAJB4	NM_007034.3	2.55752	2.62775e-11	1.21413e-09
MEX3C	NM_016626.3	2.55676	3.43402e-11	1.52592e-09
DICER1	NM_030621.2	2.55452	5.81989e-10	1.71913e-08
GTF2H1	NM_005316.2	2.55433	3.20859e-12	2.03818e-10
PCGF6	NM_032154.3	2.54789	9.48262e-11	3.65415e-09
OSBPL2	NM_144498.1	2.54652	5.31318e-08	8.76439e-07
CA12	NM_001218.3	2.54517	1.02583e-08	2.0792e-07
C7orf28A	XM_001133729.1	2.54203	1.64543e-14	3.82028e-12
GTF2H1	NM_005316.2	2.54117	1.1518e-13	1.43774e-11
HMGB2	NM_002129.2	2.54027	6.13746e-12	3.49685e-10
C6orf66	NM_014165.1	2.53709	4.4657e-11	1.92182e-09
LOC653888	XM_936251.2	2.53167	5.81989e-10	1.71913e-08
CYP51A1	NM_000786.2	2.53152	5.76888e-11	2.39391e-09
A2M	NM_000014.4	2.5294	7.40444e-13	6.19505e-11
TANK	NM_004180.2	2.52851	9.48262e-11	3.65415e-09
RG9MTD1	NM_017819.2	2.52796	3.20859e-12	2.03818e-10
TSNAX	NM_005999.2	2.52782	3.12632e-13	3.14222e-11
HNRPC	NM_031314.1	2.52395	1.61632e-09	4.14663e-08
KDELR3	NM_006855.2	2.52049	1.99426e-11	9.62615e-10
AMY1C	NM_001008219.1	2.52007	1.10244e-12	8.51776e-11
LOC645236	XM_928275.1	2.51373	7.40444e-13	6.19505e-11
SCGB3A2	NM_054023.3	2.512	2.42438e-10	8.19331e-09
PPCS	NM_001077447.1	2.5111	1.97452e-13	2.18302e-11
OR7G2	NM_001005193.1	2.50936	1.10244e-12	8.51776e-11
CBS	NM_000071.1	2.50158	1.59607e-12	1.15442e-10
PLN	NM_002667.2	2.5007	1.08383e-09	2.94142e-08
TBC1D9	NM_015130.2	2.50044	1.64543e-14	3.82028e-12
KRT8	NM_002273.2	2.49994	1.52943e-10	5.49258e-09
CD48	NM_001778.2	2.4998	5.36152e-07	6.46655e-06
ZBTB11	NM_014415.2	2.49841	8.35879e-12	4.49237e-10
SEC23A	NM_006364.2	2.49687	4.47557e-12	2.67813e-10
ERGIC2	NM_016570.2	2.49662	4.93629e-13	4.46816e-11
COPS2	NM_004236.2	2.49559	8.83613e-10	2.46875e-08
CAT	NM_001752.2	2.49442	5.76888e-11	2.39391e-09
LOC643997	XM_292963.6	2.49423	2.81082e-08	5.02581e-07
NR2C1	NM_003297.1	2.49363	1.99426e-11	9.62615e-10
TCF21	NM_003206.2	2.49332	3.03467e-10	9.90266e-09
ATXN1	NM_000332.2	2.48986	8.35879e-12	4.49237e-10
CORO2A	NM_003389.2	2.47991	3.30403e-08	5.79391e-07
NKD2	NM_033120.2	2.47971	7.18313e-10	2.0564e-08
ITGA11	NM_012211.3	2.47896	2.28715e-12	1.54142e-10
BUB3	NM_001007793.1	2.47742	4.93629e-13	4.46816e-11
PRRC1	NM_130809.2	2.47742	7.41761e-11	2.98731e-09
DCTN6	NM_006571.2	2.47583	2.28715e-12	1.54142e-10
CDKN1B	NM_004064.2	2.47557	4.93629e-13	4.46816e-11
FNDC3A	NM_001079673.1	2.47543	4.4657e-11	1.92182e-09
CAST	NM_001042442.1	2.47384	3.20859e-12	2.03818e-10
SPOPL	NM_001001664.1	2.47146	5.03548e-09	1.11877e-07
FBLN5	NM_006329.2	2.4702	1.08383e-09	2.94142e-08
SFRP1	NM_003012.3	2.4672	2.42438e-10	8.19331e-09
UBA6	NM_018227.5	2.46694	8.61344e-09	1.78e-07
GLT8D1	NM_018446.2	2.46652	1.12548e-11	5.83927e-10
C10orf11	NM_032024.3	2.46535	3.78318e-10	1.18138e-08
TIPRL	NM_152902.3	2.46321	6.58173e-14	9.64109e-12
RNF38	NM_194330.2	2.46202	3.56624e-07	4.5295e-06
LOC402057	NM_001080499.1	2.45738	1.1518e-13	1.43774e-11
TUBE1	NM_016262.3	2.45714	4.4657e-11	1.92182e-09
EXOSC10	NM_002685.2	2.4565	1.99426e-11	9.62615e-10
ZNF766	NM_001010851.2	2.45597	1.96558e-09	4.9443e-08
KIF16B	NM_024704.3	2.44926	5.03548e-09	1.11877e-07
GFER	NM_005262.2	2.44323	1.31747e-07	1.92259e-06
LOC645968	XM_928934.1	2.44141	2.42438e-10	8.19331e-09
PDIA3P	NR_002305.1	2.43698	5.76888e-11	2.39391e-09
KRT86	NM_002284.3	2.43514	1.76275e-07	2.46993e-06
CARTPT	NM_004291.2	2.43424	0.000378183	0.00176385
DDX17	NM_030881.2	2.43338	1.64543e-14	3.82028e-12
SMARCA5	NM_003601.2	2.43302	6.13746e-12	3.49685e-10
FKBP3	NM_002013.2	2.43291	8.35879e-12	4.49237e-10
ZCCHC5	NM_152694.1	2.43173	7.40444e-13	6.19505e-11
CDH13	NM_001257.3	2.43136	1.92993e-10	6.7078e-09
ITM2A	NM_004867.3	2.43025	1.08383e-09	2.94142e-08
EGR2	NM_000399.2	2.4287	0.000319842	0.00153175
ARRDC4	NM_183376.1	2.42654	9.89774e-06	7.97227e-05
REEP2	NM_016606.2	2.42618	4.47557e-12	2.67813e-10
LOC649555	XM_945579.1	2.42458	3.03467e-10	9.90266e-09
FAM102B	NM_001010883.1	2.42349	3.30403e-08	5.79391e-07
CTR9	NM_014633.2	2.42163	4.47557e-12	2.67813e-10
RPS27	NM_001030.3	2.41484	1.12548e-11	5.83927e-10
LOC641849	XM_935589.1	2.41467	5.76888e-11	2.39391e-09
SUMO1	NM_003352.4	2.41343	4.701e-10	1.42395e-08
CHD3	NM_001005271.1	2.41154	1.20742e-10	4.49611e-09
ECT2	NM_018098.4	2.41108	7.41761e-11	2.98731e-09
AKAP12	NM_005100.2	2.40634	1.08383e-09	2.94142e-08
LOC654189	XM_942687.1	2.40565	2.3843e-09	5.85173e-08
FAM76A	NM_152660.1	2.40236	7.40444e-13	6.19505e-11
KAL1	NM_000216.2	2.4012	1.97452e-13	2.18302e-11
CCL19	NM_006274.2	2.40061	5.0313e-06	4.44414e-05
YES1	NM_005433.3	2.40023	2.38702e-08	4.34332e-07
GDF11	NM_005811.2	2.39938	5.76888e-11	2.39391e-09
NSUN7	NM_024677.3	2.39333	3.10544e-07	4.03021e-06
RECK	NM_021111.1	2.39074	6.13746e-12	3.49685e-10
CCDC146	NM_020879.2	2.39048	8.61344e-09	1.78e-07
CHPT1	NM_020244.2	2.38374	5.81989e-10	1.71913e-08
LOC731640	XM_001133089.1	2.38297	1.64543e-14	3.82028e-12
LOC650200	XM_939284.2	2.38192	5.36152e-07	6.46655e-06
B2M	NM_004048.2	2.38174	1.50557e-11	7.50925e-10
C7orf28B	XM_001126212.1	2.38173	3.78318e-10	1.18138e-08
PCDH11Y	NM_032973.1	2.38173	2.42438e-10	8.19331e-09
CKAP2	NM_018204.2	2.37859	5.81989e-10	1.71913e-08
LGALS8	NM_006499.3	2.37849	1.50557e-11	7.50925e-10
CTGF	NM_001901.1	2.37741	1.1518e-13	1.43774e-11
SCARA3	NM_182826.1	2.37729	3.30403e-08	5.79391e-07
CCPG1	NM_020739.2	2.37696	5.76888e-11	2.39391e-09
SFRP4	NM_003014.2	2.3743	3.78318e-10	1.18138e-08
MOCOS	NM_017947.1	2.37385	1.92993e-10	6.7078e-09
MAPK9	NM_002752.3	2.37142	6.13746e-12	3.49685e-10
SIK1	NM_173354.3	2.3707	6.31455e-05	0.000385659
ATP1B3	XM_001133534.1	2.37062	5.36152e-07	6.46655e-06
ATAD1	NM_032810.2	2.3697	1.96558e-09	4.9443e-08
SLC38A6	NM_153811.1	2.36833	3.78318e-10	1.18138e-08
GAS1	NM_002048.1	2.36666	2.3843e-09	5.85173e-08
CCL2	NM_002982.3	2.36515	3.49998e-05	0.000233575
CPXM2	NM_198148.1	2.36416	1.50557e-11	7.50925e-10
C4orf18	NM_016613.5	2.36336	1.64543e-14	3.82028e-12
KLRB1	NM_002258.2	2.36223	2.03483e-07	2.79631e-06
FRAS1	NM_025074.4	2.3612	3.56624e-07	4.5295e-06
	AI702254	2.36032	1.21922e-08	2.42876e-07
RABGEF1	NM_014504.1	2.36022	2.28715e-12	1.54142e-10
SLC39A8	NM_022154.5	2.35857	0.000133323	0.000724501
CPE	NM_001873.1	2.35652	8.35879e-12	4.49237e-10
FAM98A	NM_015475.3	2.3561	6.58173e-14	9.64109e-12
C11orf73	NM_016401.2	2.34958	1.20742e-10	4.49611e-09
	BX088983	2.34938	3.78318e-10	1.18138e-08
IGLL3	NM_001013618.1	2.34629	1.92993e-10	6.7078e-09
RAB5A	NM_004162.3	2.34627	1.20742e-10	4.49611e-09
SLC22A3	NM_021977.2	2.34506	1.76275e-07	2.46993e-06
SLC2A3	NM_006931.1	2.34237	0.000524963	0.00233292
LOC648210	XR_018923.1	2.34175	1.64543e-14	3.82028e-12
DBR1	NM_016216.2	2.34039	4.47557e-12	2.67813e-10
ID2	NM_002166.4	2.33834	3.03467e-10	9.90266e-09
MANSC1	NM_018050.2	2.33681	1.59607e-12	1.15442e-10
LOC401019	NM_001080831.1	2.33622	1.97452e-13	2.18302e-11
SC4MOL	NM_001017369.1	2.33523	1.92993e-10	6.7078e-09
WIPF1	NM_001077269.1	2.33511	4.54246e-08	7.62577e-07
MTUS2	NM_001033602.2	2.33412	2.38702e-08	4.34332e-07
LOC651149	XM_940278.1	2.3341	6.03506e-09	1.30586e-07
CD47	NM_001777.3	2.33161	3.86879e-05	0.00025471
CUL4A	NM_003589.2	2.33002	6.58173e-14	9.64109e-12
MMP23A	NM_004659.1	2.32816	3.03467e-10	9.90266e-09
FCHO2	NM_138782.1	2.32532	7.18313e-10	2.0564e-08
LOC388532	XM_939726.2	2.32297	1.64543e-14	3.82028e-12
PDCD10	NM_145860.1	2.32239	4.4657e-11	1.92182e-09
LOC644615	XM_927730.1	2.32239	1.21922e-08	2.42876e-07
FRZB	NM_001463.2	2.32233	4.47557e-12	2.67813e-10
PRKDC	NM_006904.6	2.32076	1.32533e-09	3.50865e-08
CES1	NM_001266.4	2.31998	8.42282e-08	1.30589e-06
RTN3	NM_006054.2	2.31589	3.12632e-13	3.14222e-11
MEOX2	NM_005924.4	2.31484	1.71233e-08	3.26404e-07
HDGFRP3	NM_016073.2	2.31419	3.43402e-11	1.52592e-09
TSC22D1	NM_183422.1	2.31412	1.32533e-09	3.50865e-08
CHSY3	NM_175856.4	2.31348	4.47557e-12	2.67813e-10
FBXO3	NM_012175.3	2.31208	9.48262e-11	3.65415e-09
LILRA4	NM_012276.3	2.31168	4.19174e-09	9.59307e-08
FRG1	NM_004477.2	2.31164	4.4657e-11	1.92182e-09
LOC652102	XM_941434.1	2.31136	9.08344e-07	1.02054e-05
BRWD2	NM_018117.10	2.31087	8.83613e-10	2.46875e-08
LOC402057	NM_001080499.1	2.30995	6.58173e-14	9.64109e-12
ATF4	NM_001675.2	2.30835	1.97452e-13	2.18302e-11
IKBKB	NM_001556.1	2.30713	1.1518e-13	1.43774e-11
LOC651453	XM_940610.1	2.30564	3.12632e-13	3.14222e-11
C7orf11	NM_138701.1	2.3047	9.48262e-11	3.65415e-09
PCDHB10	NM_018930.3	2.30456	1.08383e-09	2.94142e-08
C14orf19	NR_002937.1	2.30388	1.52943e-10	5.49258e-09
DAPL1	NM_001017920.1	2.30298	7.08491e-06	5.97616e-05
PDE4DIP	XM_943170.1	2.30134	1.64543e-14	3.82028e-12
LOC642432	XM_370899.4	2.30033	1.59607e-12	1.15442e-10
PANX2	NM_052839.2	2.29966	3.20859e-12	2.03818e-10
RPS26L	XR_017804.1	2.2969	3.30403e-08	5.79391e-07
UBLCP1	NM_145049.1	2.29252	4.93629e-13	4.46816e-11
XPO4	NM_022459.3	2.29204	8.83613e-10	2.46875e-08
FKBP10	NM_021939.2	2.29145	1.59607e-12	1.15442e-10
MEGF10	NM_032446.1	2.29104	7.6432e-05	0.000452059
PSMC6	NM_002806.2	2.28646	3.43402e-11	1.52592e-09
APOE	NM_000041.2	2.2852	1.71264e-06	1.76412e-05
EGLN3	NM_022073.3	2.28322	4.93629e-13	4.46816e-11
ZNF703	XM_001129663.1	2.28096	1.96558e-09	4.9443e-08
HSPA4	NM_002154.3	2.27869	7.21773e-09	1.52969e-07
RPS15A	NM_001019.4	2.27277	3.78318e-10	1.18138e-08
C4orf41	NM_199053.1	2.2717	3.48157e-09	8.17324e-08
DNAJC10	NM_018981.1	2.27165	7.41761e-11	2.98731e-09
PPP1CB	NM_206876.1	2.26985	7.40444e-13	6.19505e-11
TOP1P2	NR_001283.1	2.2697	2.88459e-09	6.93302e-08
KIAA1147	XM_001130020.1	2.2654	8.35879e-12	4.49237e-10
KPNA2	NM_002266.2	2.26485	1.92993e-10	6.7078e-09
PCDH10	NM_020815.1	2.26296	2.88459e-09	6.93302e-08
EAF1	NM_033083.6	2.25876	1.92993e-10	6.7078e-09
LARP4	NM_052879.3	2.25853	1.61632e-09	4.14663e-08
CCDC132	NM_017667.2	2.25835	3.78318e-10	1.18138e-08
PM20D2	NM_001010853.1	2.25834	2.3843e-09	5.85173e-08
TP53INP1	NM_033285.2	2.25761	4.47557e-12	2.67813e-10
ARL6IP1	NM_015161.1	2.25559	1.12548e-11	5.83927e-10
PAPPA	NM_002581.3	2.25507	3.48157e-09	8.17324e-08
ADAMTS13	NM_139027.2	2.24988	7.97535e-07	9.12831e-06
RBBP4	NM_005610.1	2.24949	5.76888e-11	2.39391e-09
GPR177	NM_001002292.1	2.24855	1.97452e-13	2.18302e-11
DBNDD1	NM_001042610.1	2.24621	7.40444e-13	6.19505e-11
	BX095522	2.24202	0.00434961	0.01378
LOC648399	XM_937448.1	2.24124	4.93629e-13	4.46816e-11
LMCD1	NM_014583.2	2.23788	3.12632e-13	3.14222e-11
KLHDC8A	NM_018203.1	2.23737	1.4463e-08	2.81234e-07
SEC11C	NM_033280.2	2.23715	5.81989e-10	1.71913e-08
DACT1	NM_016651.4	2.23594	1.52498e-07	2.17951e-06
MET	NM_000245.2	2.23337	4.47557e-12	2.67813e-10
CD44	NM_001001391.1	2.23235	1.64543e-14	3.82028e-12
NME2	NM_001018139.1	2.23181	1.1518e-13	1.43774e-11
LOC346887	XM_943533.1	2.23145	2.88459e-09	6.93302e-08
NXT2	NM_018698.3	2.2302	1.20742e-10	4.49611e-09
SLC38A2	NM_018976.3	2.22889	1.10244e-12	8.51776e-11
NMD3	NM_015938.3	2.22771	3.30403e-08	5.79391e-07
LIN28B	NM_001004317.2	2.22614	6.20473e-08	1.00284e-06
PAQR6	NM_024897.2	2.22501	1.92993e-10	6.7078e-09
SSPN	NM_005086.3	2.22437	7.18313e-10	2.0564e-08
FTHL2	NR_002200.1	2.22315	8.83613e-10	2.46875e-08
PCDHB16	NM_020957.1	2.22239	5.81989e-10	1.71913e-08
APOB	NM_000384.2	2.22217	5.76888e-11	2.39391e-09
SACM1L	NM_014016.2	2.22063	1.10244e-12	8.51776e-11
TMEM16A	NM_018043.4	2.22007	1.08383e-09	2.94142e-08
SULF2	NM_018837.2	2.21837	7.40444e-13	6.19505e-11
ROBO2	NM_002942.1	2.21696	5.73345e-05	0.000354741
BZW1	NM_014670.2	2.21688	5.03548e-09	1.11877e-07
MORF4L1	NM_206839.1	2.21648	1.12548e-11	5.83927e-10
LSR	NM_205835.2	2.21565	2.38702e-08	4.34332e-07
MYO5B	NM_001080467.1	2.21538	5.81989e-10	1.71913e-08
XG	NM_175569.1	2.21519	1.21922e-08	2.42876e-07
LOC648364	XM_943291.1	2.21441	0.000319842	0.00153175
LOC391656	XM_373027.4	2.21364	1.64543e-14	3.82028e-12
HMGA1	NM_145902.1	2.21266	8.61344e-09	1.78e-07
ROCK1	NM_005406.2	2.2124	8.83613e-10	2.46875e-08
NAT13	NM_025146.1	2.21151	4.93629e-13	4.46816e-11
MMP12	NM_002426.2	2.21038	6.20473e-08	1.00284e-06
FYB	NM_001465.3	2.20757	9.08344e-07	1.02054e-05
TMEM47	NM_031442.2	2.20576	1.64543e-14	3.82028e-12
DAAM1	NM_014992.1	2.20428	2.19105e-06	2.18236e-05
PPA2	NM_176866.2	2.20406	9.48262e-11	3.65415e-09
KRT19	NM_002276.3	2.20384	0.000145935	0.000782415
NOL8	NM_017948.4	2.20305	4.4657e-11	1.92182e-09
NUDT15	NM_018283.1	2.20274	2.62775e-11	1.21413e-09
PROS1	NM_000313.1	2.19964	4.4657e-11	1.92182e-09
EIF1AX	NM_001412.3	2.19962	2.28715e-12	1.54142e-10
TRIM2	NM_015271.2	2.19886	2.28715e-12	1.54142e-10
PKD2	NM_000297.2	2.19885	3.03467e-10	9.90266e-09
ATRNL1	NM_207303.2	2.19777	1.08383e-09	2.94142e-08
KIAA1279	NM_015634.2	2.1962	2.28715e-12	1.54142e-10
SS18	NM_005637.2	2.19185	6.58173e-14	9.64109e-12
ARPC3	NM_005719.2	2.19114	3.03467e-10	9.90266e-09
ARHGAP12	NM_018287.4	2.19082	7.40444e-13	6.19505e-11
ADAMDEC1	NM_014479.2	2.1905	1.17439e-06	1.27057e-05
C15orf29	NM_024713.1	2.18925	3.03467e-10	9.90266e-09
DKK3	NM_013253.4	2.18869	7.97535e-07	9.12831e-06
MUDENG	NM_018229.2	2.18793	1.50557e-11	7.50925e-10
ENOX1	NM_017993.1	2.18757	3.43402e-11	1.52592e-09
LOC441743	NM_001045548.1	2.18744	3.43402e-11	1.52592e-09
COL1A2	NM_000089.3	2.18705	6.58173e-14	9.64109e-12
TRAPPC6B	NM_177452.2	2.18693	2.81082e-08	5.02581e-07
H2AFJ	NM_018267.2	2.186	6.03506e-09	1.30586e-07
CCL13	NM_005408.2	2.18581	0.000293871	0.0014265
PLCG1	NM_182811.1	2.18385	9.48262e-11	3.65415e-09
C14orf166	NM_016039.1	2.18065	3.48157e-09	8.17324e-08
TIA1	NM_022173.1	2.17916	3.20859e-12	2.03818e-10
THUMPD1	NM_017736.3	2.17584	4.54246e-08	7.62577e-07
NAE1	NM_001018160.1	2.17529	4.47557e-12	2.67813e-10
PTPRO	NM_030667.1	2.17528	2.28715e-12	1.54142e-10
EHD3	NM_014600.1	2.17522	1.92993e-10	6.7078e-09
APH1A	NM_001077628.1	2.1748	1.96558e-09	4.9443e-08
SMAD5	NM_005903.5	2.17477	7.18313e-10	2.0564e-08
INTS8	NM_017864.2	2.17207	1.02583e-08	2.0792e-07
MSTO1	NM_018116.2	2.17162	6.13746e-12	3.49685e-10
NACAP1	NR_002182.1	2.16856	1.08383e-09	2.94142e-08
LOC137107	XM_940214.1	2.16842	1.99426e-11	9.62615e-10
LOC493869	NM_001008397.1	2.16793	3.78318e-10	1.18138e-08
	BI827704	2.16746	2.03483e-07	2.79631e-06
SRGN	NM_002727.2	2.16704	2.79188e-06	2.68742e-05
DYNC1I1	NM_004411.3	2.16556	1.92993e-10	6.7078e-09
HIGD1A	NM_014056.1	2.16463	1.64543e-14	3.82028e-12
MED21	NM_004264.3	2.1644	1.50557e-11	7.50925e-10
KIAA0564	NM_015058.1	2.16278	3.03467e-10	9.90266e-09
	BX355045	2.16256	4.68582e-07	5.75776e-06
SMPDL3A	NM_006714.2	2.16226	5.31318e-08	8.76439e-07
TSN	NM_004622.2	2.16055	3.43402e-11	1.52592e-09
ZNF561	NM_152289.1	2.16006	1.31747e-07	1.92259e-06
RPN2	NM_002951.2	2.16003	1.71233e-08	3.26404e-07
LOC644131	XR_018325.1	2.159	2.42438e-10	8.19331e-09
CLIC3	NM_004669.2	2.15876	5.36152e-07	6.46655e-06
NEDD9	NM_006403.2	2.15757	2.88459e-09	6.93302e-08
LOC497190	NM_001011880.1	2.15659	0.000378183	0.00176385
TMED7	NM_181836.3	2.15618	6.13746e-12	3.49685e-10
CHSY1	NM_014918.3	2.15546	2.62775e-11	1.21413e-09
SLC35F2	NM_017515.3	2.15513	3.43402e-11	1.52592e-09
RBM7	NM_016090.2	2.15484	1.20742e-10	4.49611e-09
CRSP9	NM_004270.3	2.15398	3.43402e-11	1.52592e-09
UQCRHL	NM_001089591.1	2.15124	1.64543e-14	3.82028e-12
MIF	NM_002415.1	2.14864	7.40444e-13	6.19505e-11
CXCL2	NM_002089.3	2.14812	0.00464291	0.0145445
GAS6	NM_000820.1	2.14369	4.47557e-12	2.67813e-10
LOC645520	XM_930492.1	2.14353	7.97535e-07	9.12831e-06
CNPY4	NM_152755.1	2.14322	5.76888e-11	2.39391e-09
PSIP1	NM_033222.2	2.14182	1.64543e-14	3.82028e-12
FAM174A	NM_198507.1	2.13768	1.20742e-10	4.49611e-09
TMEM30A	NM_018247.2	2.13756	1.64543e-14	3.82028e-12
TRIM46	NM_025058.3	2.1368	3.48157e-09	8.17324e-08
UGP2	NM_006759.3	2.13675	1.1518e-13	1.43774e-11
RELT	NM_152222.1	2.13554	1.23162e-05	9.62639e-05
RFTN1	NM_015150.1	2.1353	2.62775e-11	1.21413e-09
CRISPLD1	NM_031461.3	2.1353	2.32667e-05	0.000165222
FAM49B	NM_016623.3	2.13378	2.02359e-08	3.76162e-07
RNASEH2B	NM_024570.1	2.13322	1.52943e-10	5.49258e-09
GREM1	NM_013372.5	2.13144	1.52943e-10	5.49258e-09
COL3A1	NM_000090.3	2.13042	7.41761e-11	2.98731e-09
KIAA1370	NM_019600.1	2.12992	7.21773e-09	1.52969e-07
PTPLB	NM_198402.2	2.12898	7.40444e-13	6.19505e-11
PRDM1	NM_001198.2	2.12731	1.61632e-09	4.14663e-08
LOC402221	XM_938988.1	2.12719	1.71233e-08	3.26404e-07
GAS6	NM_000820.1	2.12464	1.20742e-10	4.49611e-09
RPF1	NM_025065.6	2.12442	3.87732e-08	6.65595e-07
LOC641750	XM_935596.1	2.12435	2.3843e-09	5.85173e-08
TMEM130	NM_152913.1	2.12414	3.10544e-07	4.03021e-06
ZNF146	NM_007145.1	2.12346	2.28715e-12	1.54142e-10
RPS3A	NM_001006.3	2.12241	1.64543e-14	3.82028e-12
CFI	NM_000204.2	2.12184	3.03467e-10	9.90266e-09
HAT1	NM_003642.2	2.11953	1.61632e-09	4.14663e-08
TRAF4	NM_004295.3	2.1192	2.70075e-07	3.57189e-06
RPP14	NM_007042.1	2.11875	1.76275e-07	2.46993e-06
MAP4K5	NM_006575.3	2.11852	1.02583e-08	2.0792e-07
VAT1L	NM_020927.1	2.11726	7.41761e-11	2.98731e-09
RPL7	NM_000971.3	2.11624	2.28715e-12	1.54142e-10
HSPA2	NM_021979.2	2.11557	7.18313e-10	2.0564e-08
MTMR6	NM_004685.3	2.11501	8.35879e-12	4.49237e-10
MTPN	NM_145808.2	2.11383	1.50557e-11	7.50925e-10
DCTN4	NM_016221.2	2.11354	4.19174e-09	9.59307e-08
EFHA2	NM_181723.1	2.11323	3.78318e-10	1.18138e-08
SAP30	NM_003864.3	2.11141	9.48262e-11	3.65415e-09
COMMD8	NM_017845.2	2.11088	2.3843e-09	5.85173e-08
THBS3	NM_007112.3	2.11057	2.03483e-07	2.79631e-06
PCDHAC2	NM_018899.4	2.10982	1.92993e-10	6.7078e-09
FNDC3A	NM_001079673.1	2.10958	1.92993e-10	6.7078e-09
AKAP1	NM_003488.3	2.10956	3.10544e-07	4.03021e-06
	AI557007	2.10836	6.58173e-14	9.64109e-12
FTH1	NM_002032.2	2.10824	4.93629e-13	4.46816e-11
LOC652215	XM_941595.1	2.10573	2.03483e-07	2.79631e-06
LOC646197	XM_929153.1	2.10558	6.20473e-08	1.00284e-06
ATF3	NM_001040619.1	2.10495	0.0164273	0.0415312
	X60140	2.10453	3.98654e-06	3.63827e-05
LOC442454	NR_002308.1	2.10396	2.62775e-11	1.21413e-09
MCFD2	NM_139279.3	2.10385	2.28715e-12	1.54142e-10
LOC653512	XM_932333.1	2.103	1.71264e-06	1.76412e-05
FLJ46836	NM_207509.1	2.10273	1.61632e-09	4.14663e-08
C11orf58	NM_014267.4	2.10194	4.19174e-09	9.59307e-08
LOC642502	XM_926594.2	2.10119	4.701e-10	1.42395e-08
ROD1	NM_005156.4	2.10092	2.62775e-11	1.21413e-09
SF3B14	NM_016047.3	2.1003	3.43402e-11	1.52592e-09
ABCA10	NM_080282.2	2.09937	4.68582e-07	5.75776e-06
HSPA1A	NM_005345.4	2.09812	1.20742e-10	4.49611e-09
PDPN	NM_001006625.1	2.09811	2.88459e-09	6.93302e-08
LOC653513	XM_927826.2	2.09645	2.03483e-07	2.79631e-06
SPIN2B	NM_001006681.1	2.09611	1.4463e-08	2.81234e-07
PLK3	NM_004073.2	2.09508	1.31747e-07	1.92259e-06
CNOT8	NM_004779.4	2.09471	1.61632e-09	4.14663e-08
PGK1	NM_000291.2	2.09456	8.35879e-12	4.49237e-10
PEBP1	NM_002567.2	2.09419	7.23475e-08	1.14189e-06
RPL37A	NM_000998.4	2.09353	4.4657e-11	1.92182e-09
FUT8	NM_178156.1	2.09336	2.47451e-06	2.42311e-05
TIMM13	NM_012458.2	2.09166	6.20473e-08	1.00284e-06
FYTTD1	NM_001011537.1	2.09027	6.03506e-09	1.30586e-07
SP4	NM_003112.3	2.08871	1.4463e-08	2.81234e-07
LHFPL1	NM_178175.3	2.08857	2.47451e-06	2.42311e-05
CCL18	NM_002988.2	2.08807	5.31318e-08	8.76439e-07
ST6GALNAC5	NM_030965.1	2.08766	1.52943e-10	5.49258e-09
COL8A2	NM_005202.1	2.0849	4.4657e-11	1.92182e-09
	BQ006527	2.0841	1.4463e-08	2.81234e-07
ZNF204	NR_002722.1	2.08343	8.42282e-08	1.30589e-06
IL34	NM_152456.1	2.08063	1.96558e-09	4.9443e-08
KBTBD7	NM_032138.3	2.08044	1.97452e-13	2.18302e-11
VAMP4	NM_003762.3	2.08037	8.61344e-09	1.78e-07
CMPK1	NM_016308.1	2.08036	7.40444e-13	6.19505e-11
WBP5	NM_001006614.1	2.08019	9.48262e-11	3.65415e-09
GPR37	NM_005302.2	2.08018	0.000983946	0.00398374
MRPL19	NM_014763.3	2.07906	2.3458e-07	3.16649e-06
SLAMF8	NM_020125.2	2.0788	7.21773e-09	1.52969e-07
	AW439767	2.07755	7.97535e-07	9.12831e-06
ME1	NM_002395.3	2.07749	4.54246e-08	7.62577e-07
PGAM4	NM_001029891.2	2.07732	1.32533e-09	3.50865e-08
CTSD	NM_001909.3	2.07649	1.59607e-12	1.15442e-10
LOC642219	XM_936370.2	2.07643	1.52498e-07	2.17951e-06
C3orf64	NM_173654.1	2.07598	1.10244e-12	8.51776e-11
C14orf104	NM_018139.2	2.07591	2.3843e-09	5.85173e-08
TXNDC15	NM_024715.3	2.07473	1.99426e-11	9.62615e-10
RBM34	NM_015014.1	2.0744	5.03548e-09	1.11877e-07
M6PRBP1	NM_005817.3	2.0741	3.20859e-12	2.03818e-10
PREX1	NM_020820.3	2.07371	3.78318e-10	1.18138e-08
KLC2	XM_942434.1	2.07229	4.701e-10	1.42395e-08
KRTAP10-5	NM_198694.2	2.07132	4.68582e-07	5.75776e-06
DSTN	NM_006870.3	2.07101	8.35879e-12	4.49237e-10
ATP1B3	XM_001133534.1	2.07043	3.56624e-07	4.5295e-06
NUDCD2	NM_145266.4	2.0703	4.4657e-11	1.92182e-09
HOXD11	NM_021192.2	2.06921	3.56624e-07	4.5295e-06
RC3H1	NM_172071.1	2.0672	5.0313e-06	4.44414e-05
PPP1R1C	NM_001080545.1	2.067	1.61632e-09	4.14663e-08
PHF3	NM_015153.1	2.06608	1.61632e-09	4.14663e-08
LOC654114	XM_942070.1	2.0656	7.97535e-07	9.12831e-06
KLHL7	NM_001031710.1	2.06558	3.29086e-14	5.70191e-12
	BF509138	2.06515	1.02583e-08	2.0792e-07
CCAR1	NM_018237.2	2.0639	4.47557e-12	2.67813e-10
LRRC17	NM_001031692.1	2.06364	7.97535e-07	9.12831e-06
SERPINI1	NM_005025.2	2.06352	1.50557e-11	7.50925e-10
SLC2A10	NM_030777.3	2.06235	5.36152e-07	6.46655e-06
ZBTB7A	NM_015898.2	2.06097	3.43402e-11	1.52592e-09
WTAP	NM_152858.1	2.06059	1.52746e-05	0.000115292
CUX1	NM_181552.2	2.06058	2.03483e-07	2.79631e-06
P2RY10	NM_014499.2	2.05981	1.4463e-08	2.81234e-07
GPM6B	NM_001001995.1	2.05932	3.5436e-06	3.28437e-05
CCDC71	NM_022903.3	2.05896	6.58173e-14	9.64109e-12
FAM7A1	XM_931257.1	2.05854	8.61344e-09	1.78e-07
LOC730456	XM_001125906.1	2.05839	1.76275e-07	2.46993e-06
C6orf120	NM_001029863.1	2.05706	2.3843e-09	5.85173e-08
FGF6	NM_020996.1	2.05538	7.18313e-10	2.0564e-08
FAM19A2	NM_178539.3	2.05517	1.52746e-05	0.000115292
TTRAP	NM_016614.2	2.05491	1.96558e-09	4.9443e-08
C1orf212	NM_138428.3	2.05408	3.03467e-10	9.90266e-09
PLCL1	NM_006226.1	2.05407	1.21922e-08	2.42876e-07
TPM3	NM_152263.2	2.05351	4.09038e-07	5.10309e-06
ARPC5	NM_005717.2	2.05245	1.64543e-14	3.82028e-12
SAR1A	NM_020150.3	2.05245	1.76275e-07	2.46993e-06
MINPP1	NM_004897.2	2.05236	7.23475e-08	1.14189e-06
STK38L	NM_015000.2	2.05192	5.03548e-09	1.11877e-07
TGFBR2	NM_001024847.1	2.05087	3.78318e-10	1.18138e-08
KTN1	NM_004986.2	2.05081	7.21773e-09	1.52969e-07
AGA	NM_000027.2	2.05004	1.12548e-11	5.83927e-10
MGAT2	NM_002408.3	2.04969	4.47557e-12	2.67813e-10
KCNK6	NM_004823.1	2.04945	2.02359e-08	3.76162e-07
RPL13L	NR_002803.1	2.04863	1.10456e-05	8.77207e-05
ALDH1B1	NM_000692.3	2.04806	3.10544e-07	4.03021e-06
UBE1C	NM_198197.1	2.04759	7.41761e-11	2.98731e-09
GLDC	NM_000170.2	2.04755	1.20742e-10	4.49611e-09
GEM	NM_181702.1	2.04733	0.00311593	0.0104242
	BX093310	2.04709	3.03467e-10	9.90266e-09
C15orf44	NM_030800.1	2.04695	8.35879e-12	4.49237e-10
	CN430296	2.04686	1.1518e-13	1.43774e-11
NMD3	NM_015938.2	2.0463	3.48157e-09	8.17324e-08
MIB1	NM_020774.2	2.04616	1.76275e-07	2.46993e-06
LOC390354	XR_000900.1	2.04585	1.64543e-14	3.82028e-12
LOC442582	NM_001025202.1	2.04536	4.54246e-08	7.62577e-07
LOC728643	NR_003277.1	2.04506	9.48262e-11	3.65415e-09
FAHD2A	NM_016044.1	2.0448	1.4463e-08	2.81234e-07
PDE1A	NM_005019.3	2.04442	3.03467e-10	9.90266e-09
RANBP9	NM_005493.2	2.0435	1.52943e-10	5.49258e-09
SLC40A1	NM_014585.4	2.04315	1.31747e-07	1.92259e-06
CLEC18C	NM_173619.2	2.04229	3.10544e-07	4.03021e-06
	CF454867	2.03948	6.1274e-07	7.27315e-06
	T54302	2.03604	2.19105e-06	2.18236e-05
SLC24A3	NM_020689.3	2.03532	1.97452e-13	2.18302e-11
KRT17	NM_000422.1	2.03389	3.5436e-06	3.28437e-05
PLAA	NM_001031689.1	2.03357	7.18313e-10	2.0564e-08
THAP1	NM_199003.1	2.03264	2.88459e-09	6.93302e-08
EED	NM_003797.2	2.03249	4.47557e-12	2.67813e-10
TMEM144	NM_018342.3	2.03156	2.70075e-07	3.57189e-06
NPTN	NM_012428.2	2.03139	1.92993e-10	6.7078e-09
SNX25	NM_031953.2	2.03132	5.81989e-10	1.71913e-08
ZNF23	NM_145911.1	2.03075	1.71233e-08	3.26404e-07
LOC731432	XM_001129619.1	2.03063	2.88459e-09	6.93302e-08
SLC39A6	NM_012319.2	2.03016	2.3843e-09	5.85173e-08
DMXL1	NM_005509.4	2.02986	1.71233e-08	3.26404e-07
TXNDC9	NM_005783.3	2.02975	6.58173e-14	9.64109e-12
FAM108B1	NM_001025780.1	2.02961	4.09038e-07	5.10309e-06
POLR2J3	NM_001097615.1	2.02905	1.71264e-06	1.76412e-05
IL1R1	NM_000877.2	2.02889	1.50557e-11	7.50925e-10
F11R	NM_144504.1	2.02875	5.36152e-07	6.46655e-06
B4GALT2	NM_003780.3	2.02816	7.23475e-08	1.14189e-06
ZNF469	XM_001125745.1	2.02735	3.03467e-10	9.90266e-09
MEN1	NM_130802.1	2.02684	1.88819e-05	0.000137405
PHLDA1	NM_007350.3	2.02658	0.000568983	0.00249629
ZNF318	NM_014345.2	2.02637	1.08383e-09	2.94142e-08
TIMM8B	NM_012459.1	2.02514	2.3843e-09	5.85173e-08
CD46	NM_172358.1	2.0251	7.18313e-10	2.0564e-08
PPM1B	NM_002706.4	2.02466	1.52943e-10	5.49258e-09
KLF4	NM_004235.3	2.02454	0.000247627	0.00123006
UBE2E1	NM_003341.3	2.02438	2.47451e-06	2.42311e-05
	BI838911	2.02429	2.32667e-05	0.000165222
HLA-DRB1	NM_002124.1	2.02395	0.000484067	0.00217575
ILK	NM_001014794.1	2.0229	7.21773e-09	1.52969e-07
MBLAC2	NM_203406.1	2.02249	5.03548e-09	1.11877e-07
FNTA	NM_001018677.1	2.021	7.23475e-08	1.14189e-06
GPR65	NM_003608.2	2.0196	9.79154e-08	1.49219e-06
SLC33A1	NM_004733.2	2.0186	7.97535e-07	9.12831e-06
CXCL10	NM_001565.2	2.01818	0.000780714	0.00326569
IL32	NM_001012633.1	2.01779	1.4463e-08	2.81234e-07
	AW977064	2.01762	5.03548e-09	1.11877e-07
LOC440145	NM_001071775.1	2.01712	1.51184e-06	1.58327e-05
OSBPL8	NM_001003712.1	2.01682	8.61344e-09	1.78e-07
SFRS12	NM_139168.2	2.01661	1.20742e-10	4.49611e-09
ACAD8	NM_014384.1	2.0166	4.93629e-13	4.46816e-11
LOC90342	XM_937145.1	2.01624	6.99459e-07	8.17914e-06
TSC22D2	NM_014779.2	2.01542	7.23475e-08	1.14189e-06
GIMAP1	NM_130759.2	2.01516	2.70075e-07	3.57189e-06
IL1B	NM_000576.2	2.01482	0.0146886	0.03788
WDR88	NM_173479.3	2.01478	1.31747e-07	1.92259e-06
LOC651872	XM_941135.2	2.01452	6.99459e-07	8.17914e-06
IQGAP1	NM_003870.3	2.01441	1.1518e-13	1.43774e-11
SNX14	NM_020468.2	2.01434	1.52943e-10	5.49258e-09
TMEM167A	NM_174909.3	2.01396	5.03548e-09	1.11877e-07
SERAC1	NM_032861.2	2.01367	1.12548e-11	5.83927e-10
CDC42	NM_001039802.1	2.01341	3.43402e-11	1.52592e-09
ARHGAP18	NM_033515.2	2.01226	6.99459e-07	8.17914e-06
GALNT5	NM_014568.1	2.01102	1.50557e-11	7.50925e-10
TMEM158	NM_015444.2	2.0109	7.92707e-06	6.58133e-05
LAMA4	NM_002290.2	2.01033	7.6432e-05	0.000452059
C14orf119	NM_017924.2	2.00924	2.79188e-06	2.68742e-05
FKSG30	NM_001017421.1	2.00917	4.54246e-08	7.62577e-07
SFPQ	NM_005066.1	2.00917	4.47557e-12	2.67813e-10
RAP1B	NM_015646.4	2.00903	2.42438e-10	8.19331e-09
LOC387856	NM_001013635.2	2.00787	1.08383e-09	2.94142e-08
GDI2	NM_001494.2	2.00734	4.93629e-13	4.46816e-11
PDGFC	NM_016205.1	2.00608	1.0334e-06	1.14062e-05
PFN2	NM_053024.2	2.00592	7.21773e-09	1.52969e-07
ZNF521	NM_015461.1	2.00589	4.09038e-07	5.10309e-06
SPATA18	NM_145263.2	2.0051	1.92993e-10	6.7078e-09
LOC642111	XM_936250.1	2.00467	6.32664e-06	5.4373e-05
PDZRN3	XM_001133042.1	2.00368	3.56624e-07	4.5295e-06
LOC642250	XM_925774.1	2.00351	1.96558e-09	4.9443e-08
YWHAG	NM_012479.2	2.0026	1.31747e-07	1.92259e-06
LOC401442	XM_379543.4	2.00239	4.4657e-11	1.92182e-09
CEP57	NM_014679.3	2.00224	3.78318e-10	1.18138e-08
OCIAD2	NM_001014446.1	2.00138	3.20859e-12	2.03818e-10
CD68	NM_001251.1	2.00119	2.62775e-11	1.21413e-09
ADAMTS14	NM_139155.2	2.00088	9.79154e-08	1.49219e-06
SGK	NM_005627.2	2.00049	7.08491e-06	5.97616e-05
ETF1	NM_004730.1	2.00016	6.03506e-09	1.30586e-07
PKM2	NM_002654.3	1.99771	6.03506e-09	1.30586e-07
LOC653631	XM_930476.2	1.99682	2.3458e-07	3.16649e-06
C6orf188	NM_153711.1	1.99672	4.54246e-08	7.62577e-07
C1orf9	NM_014283.2	1.99406	8.83613e-10	2.46875e-08
OSM	NM_020530.3	1.99369	0.00311593	0.0104242
PCDH10	NM_032961.1	1.99355	1.17439e-06	1.27057e-05
YTHDC1	NM_001031732.2	1.99254	2.38702e-08	4.34332e-07
ADPRH	NM_001125.2	1.99244	1.17439e-06	1.27057e-05
IP6K1	NM_153273.3	1.99066	2.81082e-08	5.02581e-07
RGS4	NM_005613.3	1.99049	1.31747e-07	1.92259e-06
CXCL9	NM_002416.1	1.99035	0.000667252	0.00285671
LOC644580	XM_932253.1	1.98979	1.52498e-07	2.17951e-06
ITM2B	NM_021999.2	1.98971	3.20859e-12	2.03818e-10
BTBD15	NM_014155.2	1.98936	4.47557e-12	2.67813e-10
QSOX1	NM_001004128.2	1.98887	3.87732e-08	6.65595e-07
SLK	NM_014720.2	1.98873	3.43402e-11	1.52592e-09
APLN	NM_017413.3	1.98855	9.48262e-11	3.65415e-09
C14orf129	NM_016472.3	1.98815	1.20742e-10	4.49611e-09
BDNF	NM_170734.2	1.98752	7.23475e-08	1.14189e-06
CTU2	NM_001012762.1	1.98735	4.48063e-06	4.01657e-05
ASAM	NM_024769.2	1.98732	6.99459e-07	8.17914e-06
SMNDC1	NM_005871.2	1.98702	1.1518e-13	1.43774e-11
MRPL47	NM_020409.2	1.98602	3.78318e-10	1.18138e-08
FGFR1OP2	NM_015633.1	1.98592	2.02359e-08	3.76162e-07
	BM975754	1.98532	3.03467e-10	9.90266e-09
AMY2B	NM_020978.3	1.98491	1.08383e-09	2.94142e-08
	BX104746	1.98442	1.52498e-07	2.17951e-06
	BQ446335	1.98432	3.78318e-10	1.18138e-08
GRIN2B	NM_000834.2	1.984	1.31747e-07	1.92259e-06
NR4A1	NM_173158.1	1.98289	0.0173612	0.0434288
LOC646769	XM_933918.1	1.98284	1.13659e-07	1.68943e-06
	CB306805	1.98182	1.51184e-06	1.58327e-05
C1orf43	NM_015449.2	1.98169	5.03548e-09	1.11877e-07
MAP3K7IP2	NM_015093.2	1.98166	4.93629e-13	4.46816e-11
MTTP	NM_000253.2	1.98137	8.42282e-08	1.30589e-06
ABHD15	NM_198147.1	1.98137	3.43402e-11	1.52592e-09
NUDCD2	NM_145266.4	1.98104	4.701e-10	1.42395e-08
IBTK	NM_015525.2	1.98016	2.62775e-11	1.21413e-09
RPS3A	NM_001006.3	1.97844	1.64543e-14	3.82028e-12
GALNT9	NM_021808.2	1.97824	2.81082e-08	5.02581e-07
EPB41L2	NM_001431.1	1.97537	6.03506e-09	1.30586e-07
PRKCI	NM_002740.5	1.97531	1.12548e-11	5.83927e-10
	AK123174	1.97496	3.49998e-05	0.000233575
GPBP1L1	NM_021639.3	1.97489	7.40444e-13	6.19505e-11
RUNX1	NM_001754.3	1.97434	3.30403e-08	5.79391e-07
CHRNB3	NM_000749.3	1.97422	3.56624e-07	4.5295e-06
OPRL1	NM_000913.3	1.9738	5.76888e-11	2.39391e-09
NLGN4Y	NM_014893.2	1.9737	0.0081775	0.0233417
UCHL1	NM_004181.3	1.97352	7.21773e-09	1.52969e-07
HMGB1	NM_002128.4	1.97342	9.79154e-08	1.49219e-06
RDM1	NM_145654.3	1.97326	6.1274e-07	7.27315e-06
MGA	NM_001080541.1	1.97273	1.21922e-08	2.42876e-07
	BG723262	1.97243	9.08344e-07	1.02054e-05
RANBP2	NM_006267.4	1.97231	3.56624e-07	4.5295e-06
YAP1	NM_006106.2	1.97163	1.61632e-09	4.14663e-08
DRD2	NM_016574.2	1.97155	8.40014e-05	0.000489718
HCCS	NM_005333.2	1.97155	4.47557e-12	2.67813e-10
PKM2	NM_182470.1	1.97133	1.21922e-08	2.42876e-07
RPLP1	NM_213725.1	1.9709	4.701e-10	1.42395e-08
	AI554114	1.97017	2.03483e-07	2.79631e-06
GAPDH	NM_002046.3	1.96986	1.96558e-09	4.9443e-08
TUBD1	NM_016261.2	1.96952	1.4463e-08	2.81234e-07
OR56B1	NM_001005180.1	1.96951	3.14688e-06	2.97305e-05
LOC647346	XM_936495.2	1.96944	7.18313e-10	2.0564e-08
NUDT10	NM_153183.1	1.96897	1.52943e-10	5.49258e-09
SMPX	NM_014332.1	1.96822	1.02583e-08	2.0792e-07
UBE4A	NM_004788.2	1.96785	5.81989e-10	1.71913e-08
NKX3-1	NM_006167.2	1.96769	5.64447e-06	4.91838e-05
SLC30A5	NM_022902.2	1.96738	4.4657e-11	1.92182e-09
GRLF1	NM_004491.4	1.96733	1.96558e-09	4.9443e-08
GOPC	NM_020399.2	1.96733	3.78318e-10	1.18138e-08
YIPF4	NM_032312.2	1.96707	4.93629e-13	4.46816e-11
AXUD1	NM_033027.2	1.96699	0.00922665	0.025822
TTC33	NM_012382.2	1.96674	5.81989e-10	1.71913e-08
	AW575553	1.96625	1.02583e-08	2.0792e-07
PABPC1	NM_002568.3	1.96474	4.09038e-07	5.10309e-06
WTAP	NM_152857.1	1.96444	7.23475e-08	1.14189e-06
RCN3	NM_020650.2	1.96399	1.12548e-11	5.83927e-10
	AW173314	1.96337	1.71233e-08	3.26404e-07
ADSS	NM_001126.2	1.96319	2.3843e-09	5.85173e-08
RPS6	NM_001010.2	1.96286	1.12548e-11	5.83927e-10
LOC649150	XR_019269.1	1.9618	2.3843e-09	5.85173e-08
LOC653241	XM_931425.1	1.96099	7.40444e-13	6.19505e-11
RBBP9	NM_006606.2	1.96069	6.03506e-09	1.30586e-07
LOC647436	XM_937113.2	1.95957	2.3458e-07	3.16649e-06
CAMK2B	NM_172080.1	1.95862	1.17439e-06	1.27057e-05
EIF5A2	NM_020390.5	1.95753	2.03483e-07	2.79631e-06
PENK	NM_006211.2	1.95675	1.10456e-05	8.77207e-05
SEMA5A	NM_003966.2	1.956	1.96558e-09	4.9443e-08
B4GALNT1	NM_001478.3	1.95581	8.83613e-10	2.46875e-08
MCF2	NM_005369.3	1.95542	2.38702e-08	4.34332e-07
	BF514393	1.95497	3.30403e-08	5.79391e-07
RPL21	NM_000982.3	1.95432	3.78318e-10	1.18138e-08
SMC3	NM_005445.3	1.95408	1.61632e-09	4.14663e-08
TMEM176A	NM_018487.2	1.95367	8.86159e-06	7.23559e-05
SFRS3	NM_003017.3	1.95277	5.03548e-09	1.11877e-07
CDC42EP5	NM_145057.2	1.95246	1.12548e-11	5.83927e-10
PRPF18	NM_003675.3	1.95151	1.64543e-14	3.82028e-12
LRRN1	NM_020873.5	1.95124	1.93812e-06	1.96242e-05
NARS	NM_004539.3	1.95108	3.12632e-13	3.14222e-11
	AI004442	1.94821	1.71264e-06	1.76412e-05
CD9	NM_001769.2	1.94814	2.19105e-06	2.18236e-05
LOC134997	NR_000030.1	1.94798	1.12548e-11	5.83927e-10
CPEB2	NM_182646.1	1.94782	4.54246e-08	7.62577e-07
MED13L	NM_015335.2	1.94757	7.40444e-13	6.19505e-11
	AA424221	1.94731	1.13659e-07	1.68943e-06
C1orf63	NM_020317.3	1.94644	7.08491e-06	5.97616e-05
NOP56	NM_006392.2	1.94643	2.42438e-10	8.19331e-09
	R38630	1.9454	1.71264e-06	1.76412e-05
	AI939617	1.94439	2.3458e-07	3.16649e-06
TOPORS	NM_005802.2	1.94341	8.61344e-09	1.78e-07
ENSA	NM_207043.1	1.94315	6.1274e-07	7.27315e-06
DDX3Y	NM_004660.2	1.94284	9.89774e-06	7.97227e-05
NOV	NM_002514.2	1.94046	8.61344e-09	1.78e-07
LOC648638	XM_937706.1	1.94042	1.99426e-11	9.62615e-10
EFEMP1	NM_004105.3	1.94019	4.09038e-07	5.10309e-06
GALNT1	NM_020474.2	1.93976	2.28715e-12	1.54142e-10
SYNE1	NM_033071.2	1.9397	5.81989e-10	1.71913e-08
SLC4A3	NM_005070.2	1.93949	2.70075e-07	3.57189e-06
RGS16	NM_002928.2	1.93928	0.000247627	0.00123006
C19orf26	NM_152769.2	1.93923	5.31318e-08	8.76439e-07
ARPP-21	NM_016300.4	1.93887	7.21773e-09	1.52969e-07
ZNF322B	NM_199005.1	1.9388	1.02583e-08	2.0792e-07
RCHY1	NM_001009922.1	1.93791	1.31747e-07	1.92259e-06
LOC284988	XR_017252.1	1.93781	1.1518e-13	1.43774e-11
SLC39A8	NM_022154.5	1.9377	3.10544e-07	4.03021e-06
RIN2	NM_018993.2	1.93763	2.62775e-11	1.21413e-09
HOMER1	NM_004272.3	1.9372	3.56624e-07	4.5295e-06
HS2ST1	NM_012262.2	1.9367	7.18313e-10	2.0564e-08
ZWINT	NM_001005414.1	1.93602	3.10544e-07	4.03021e-06
BCAS2	NM_005872.2	1.93551	2.02359e-08	3.76162e-07
NACA	NM_005594.2	1.93542	1.12548e-11	5.83927e-10
THEX1	NM_153332.2	1.9353	1.4463e-08	2.81234e-07
APBB1	NM_145689.1	1.93477	7.23475e-08	1.14189e-06
LOC388654	XM_371273.3	1.93433	1.02583e-08	2.0792e-07
HUS1	NM_004507.2	1.93433	8.61344e-09	1.78e-07
GCET2	NM_001008756.1	1.93307	1.37215e-05	0.000105229
SCYL1BP1	NM_152281.1	1.93302	5.76888e-11	2.39391e-09
AKR1C3	NM_003739.4	1.93283	5.81989e-10	1.71913e-08
ABCG1	NM_016818.2	1.93272	4.19174e-09	9.59307e-08
SEC61B	NM_006808.2	1.93234	3.12632e-13	3.14222e-11
FLJ38973	NM_153689.4	1.93061	4.47557e-12	2.67813e-10
NLK	NM_016231.4	1.93031	1.52943e-10	5.49258e-09
MSR1	NM_002445.3	1.93012	2.02359e-08	3.76162e-07
	AI650883	1.93	6.03506e-09	1.30586e-07
	AV737317	1.92899	2.85802e-05	0.000195712
CSTF2T	NM_015235.2	1.92839	3.5436e-06	3.28437e-05
GRIA2	NM_000826.2	1.92791	0.000983946	0.00398374
LOC644650	XM_927757.1	1.92681	1.0334e-06	1.14062e-05
ISL1	NM_002202.1	1.92674	1.0334e-06	1.14062e-05
GLRB	NM_000824.2	1.9266	8.86159e-06	7.23559e-05
LOC642236	XM_943005.2	1.92561	8.35879e-12	4.49237e-10
PGAM4	NM_001029891.2	1.92552	8.83613e-10	2.46875e-08
ZNF680	NM_178558.3	1.92537	2.88459e-09	6.93302e-08
AQP3	NM_004925.3	1.92526	2.70075e-07	3.57189e-06
CLIC4	NM_013943.1	1.92472	1.20742e-10	4.49611e-09
KLHL2	NM_007246.2	1.92283	2.38702e-08	4.34332e-07
STAC	NM_003149.1	1.92278	1.71233e-08	3.26404e-07
ATP1B1	NM_001001787.1	1.9222	2.28715e-12	1.54142e-10
FAM116A	XM_001132771.1	1.9221	5.76888e-11	2.39391e-09
LSM6	NM_007080.2	1.91913	6.20473e-08	1.00284e-06
C17orf67	NM_001085430.1	1.91898	1.20742e-10	4.49611e-09
MT1G	NM_005950.1	1.91823	0.000190645	0.000982969
KRTAP19-5	NM_181611.1	1.91816	2.57969e-05	0.000179511
C10orf88	NM_024942.2	1.9176	2.42438e-10	8.19331e-09
	AI732971	1.91733	8.86159e-06	7.23559e-05
GOLT1B	NM_016072.3	1.91665	1.0334e-06	1.14062e-05
C1orf156	NM_033418.1	1.91662	7.92707e-06	6.58133e-05
GNAO1	NM_020988.1	1.91559	5.0313e-06	4.44414e-05
CTSO	NM_001334.2	1.91557	3.29086e-14	5.70191e-12
PCAF	NM_003884.3	1.91502	4.19174e-09	9.59307e-08
OSGIN2	NM_004337.1	1.91501	1.13659e-07	1.68943e-06
CDKN2C	NM_001262.2	1.91455	3.14688e-06	2.97305e-05
ZNF679	NM_153363.1	1.91452	5.31318e-08	8.76439e-07
RPS29	NM_001030001.1	1.91432	9.48262e-11	3.65415e-09
KLC4	NM_201523.1	1.91306	2.3458e-07	3.16649e-06
HDAC9	NM_058176.2	1.91298	1.13659e-07	1.68943e-06
EIF1AX	NM_001412.3	1.91298	2.3843e-09	5.85173e-08
RPS3A	NM_001006.3	1.91203	8.35879e-12	4.49237e-10
SETD6	NM_024860.1	1.91121	0.000111054	0.000621227
	AK057981	1.91061	2.02359e-08	3.76162e-07
SOCS4	NM_080867.2	1.91043	1.20742e-10	4.49611e-09
HNRNPA3	NM_194247.2	1.90969	1.08383e-09	2.94142e-08
CD3D	NM_000732.4	1.90892	0.000983946	0.00398374
HNRPA1L-2	NR_002944.2	1.90829	5.76888e-11	2.39391e-09
LOC649800	XM_938870.1	1.90784	2.79188e-06	2.68742e-05
ARL6IP5	NM_006407.3	1.90729	3.29086e-14	5.70191e-12
LOC643668	XR_016986.1	1.90698	5.03548e-09	1.11877e-07
RRN3	NM_018427.3	1.90653	1.59607e-12	1.15442e-10
PIWIL4	NM_152431.1	1.90609	1.52498e-07	2.17951e-06
UAP1	NM_003115.3	1.90603	3.98654e-06	3.63827e-05
	BC039687	1.90572	2.81082e-08	5.02581e-07
DSC2	NM_004949.2	1.90549	4.701e-10	1.42395e-08
ATF4	NM_182810.1	1.9054	1.71264e-06	1.76412e-05
BCAS2	NM_005872.2	1.90535	5.03548e-09	1.11877e-07
LOC641992	XM_935770.1	1.90444	1.10244e-12	8.51776e-11
TCP1	NM_030752.2	1.90427	0.000347896	0.00164507
NHS	NM_198270.2	1.90392	2.88459e-09	6.93302e-08
CRY1	NM_004075.2	1.90355	1.71264e-06	1.76412e-05
LOC642361	XM_930748.2	1.9023	0.000319842	0.00153175
WDR69	NM_178821.1	1.90157	1.71233e-08	3.26404e-07
C1orf117	XM_001129031.1	1.90084	0.000616338	0.0026685
NANOS1	NM_001009553.1	1.8997	3.86879e-05	0.00025471
NCRNA00153	NM_018474.3	1.8992	6.99459e-07	8.17914e-06
AFTPH	NM_203437.2	1.89834	5.64447e-06	4.91838e-05
TM9SF2	NM_004800.1	1.89804	1.64543e-14	3.82028e-12
JAZF1	NM_175061.3	1.89798	1.08383e-09	2.94142e-08
MTPN	NM_145808.1	1.89782	1.64543e-14	3.82028e-12
LOC730525	XM_001126202.1	1.89768	1.08383e-09	2.94142e-08
SERINC3	NM_006811.2	1.89767	6.03506e-09	1.30586e-07
SPHAR	NM_006542.2	1.89711	3.03467e-10	9.90266e-09
GIMAP2	NM_015660.2	1.8968	2.70075e-07	3.57189e-06
C7orf68	NM_013332.3	1.8963	8.42282e-08	1.30589e-06
RSRC2	NM_023012.4	1.89592	1.23162e-05	9.62639e-05
C14orf1	NM_007176.1	1.8959	2.47451e-06	2.42311e-05
SYNJ1	NM_203446.1	1.89479	8.61344e-09	1.78e-07
ZFP36L1	NM_004926.2	1.89474	1.61632e-09	4.14663e-08
HIF1A	NM_001530.2	1.89231	4.68582e-07	5.75776e-06
AKTIP	NM_022476.2	1.89164	3.87732e-08	6.65595e-07
NMI	NM_004688.1	1.89129	4.54246e-08	7.62577e-07
PICALM	NM_007166.2	1.89052	3.03467e-10	9.90266e-09
TBX21	NM_013351.1	1.8898	3.10544e-07	4.03021e-06
ALG5	NM_013338.3	1.88971	2.88459e-09	6.93302e-08
FLJ20273	NM_019027.1	1.88894	3.30403e-08	5.79391e-07
C1orf25	NM_030934.3	1.88893	6.32664e-06	5.4373e-05
DEK	NM_003472.2	1.88883	6.13746e-12	3.49685e-10
LOC641518	XR_017788.1	1.888	3.10544e-07	4.03021e-06
RPLP1	NM_001003.2	1.8875	1.50557e-11	7.50925e-10
PPT1	NM_000310.2	1.88723	3.29086e-14	5.70191e-12
ATF1	NM_005171.3	1.88577	3.87732e-08	6.65595e-07
HRSP12	NM_005836.2	1.88525	2.02359e-08	3.76162e-07
	U03241	1.8846	4.09038e-07	5.10309e-06
SPRY2	NM_005842.2	1.88455	2.03483e-07	2.79631e-06
KIAA0492	XM_944290.1	1.88445	1.93812e-06	1.96242e-05
ABCC6	NM_001171.3	1.8842	7.92707e-06	6.58133e-05
NLGN4X	NM_020742.2	1.88408	6.99459e-07	8.17914e-06
CAV3	NM_033337.1	1.88396	2.32667e-05	0.000165222
LOC731035	XM_001126365.1	1.88376	1.08383e-09	2.94142e-08
USP1	NM_001017416.1	1.88295	6.20473e-08	1.00284e-06
QSOX1	NM_002826.4	1.88251	5.81989e-10	1.71913e-08
RASD2	NM_014310.3	1.88246	0.00495361	0.0153603
RFK	NM_018339.3	1.88059	7.18313e-10	2.0564e-08
TNS3	NM_022748.10	1.88005	1.10244e-12	8.51776e-11
IKBIP	NM_153687.2	1.87998	1.61632e-09	4.14663e-08
MBNL1	NM_207296.1	1.87992	3.78318e-10	1.18138e-08
LDHB	NM_002300.4	1.87978	4.701e-10	1.42395e-08
	AW074509	1.8791	0.000159635	0.000844364
	BM986885	1.87856	3.5436e-06	3.28437e-05
SMARCA1	NM_003069.2	1.87854	1.32533e-09	3.50865e-08
SLC30A1	NM_021194.2	1.87839	2.03483e-07	2.79631e-06
DHFRL1	NM_176815.2	1.87826	4.93629e-13	4.46816e-11
LEPROTL1	NM_015344.1	1.87806	9.48262e-11	3.65415e-09
AQP1	NM_198098.1	1.87745	8.42282e-08	1.30589e-06
LOXL1	NM_005576.2	1.87723	4.54246e-08	7.62577e-07
GPHA2	NM_130769.2	1.87685	2.47451e-06	2.42311e-05
RNPC3	NM_017619.3	1.87674	1.32533e-09	3.50865e-08
C14orf149	NM_144581.1	1.87628	4.19174e-09	9.59307e-08
C1QTNF5	NM_015645.2	1.87607	1.61632e-09	4.14663e-08
	AA704293	1.87531	3.14688e-06	2.97305e-05
TMEM135	NM_022918.2	1.87513	6.13746e-12	3.49685e-10
DDX59	NM_001031725.1	1.87495	2.02359e-08	3.76162e-07
CCDC69	NM_015621.2	1.87459	5.36152e-07	6.46655e-06
FIBIN	NM_203371.1	1.87389	4.54246e-08	7.62577e-07
SUB1	NM_006713.2	1.87295	1.64543e-14	3.82028e-12
COL8A1	NM_020351.2	1.8725	8.86159e-06	7.23559e-05
EDEM3	NM_025191.2	1.87181	1.50557e-11	7.50925e-10
LOC728320	XM_001127175.1	1.87133	2.03483e-07	2.79631e-06
CECR1	NM_177405.1	1.87084	2.70075e-07	3.57189e-06
LOC727848	XM_001125941.1	1.87057	7.21773e-09	1.52969e-07
LAMP2	NM_002294.1	1.87039	1.59607e-12	1.15442e-10
TROVE2	NM_004600.4	1.87007	7.21773e-09	1.52969e-07
GLT1D1	NM_144669.1	1.86933	4.7166e-05	0.000301259
MKX	NM_173576.1	1.86933	1.69896e-05	0.000125984
RPS18	NM_022551.2	1.86891	4.93629e-13	4.46816e-11
C6orf117	NM_138409.1	1.86852	5.36152e-07	6.46655e-06
LOC339047	XM_932601.1	1.86808	1.71264e-06	1.76412e-05
ECM1	NM_022664.1	1.86802	6.03506e-09	1.30586e-07
ZNF557	NM_001044387.1	1.86791	2.02359e-08	3.76162e-07
LOC647037	XM_930029.1	1.86636	6.03506e-09	1.30586e-07
IL2RB	NM_000878.2	1.86609	6.20473e-08	1.00284e-06
LOC728481	XR_015292.1	1.86608	4.4657e-11	1.92182e-09
WSB1	NM_134265.2	1.86549	3.43402e-11	1.52592e-09
TTC28	XM_929318.2	1.86547	3.14688e-06	2.97305e-05
CD84	NM_003874.1	1.86526	2.03483e-07	2.79631e-06
LOC642934	XM_942991.2	1.86486	3.87732e-08	6.65595e-07
PTGER4	NM_000958.2	1.8645	2.85802e-05	0.000195712
	BF516331	1.86442	5.03548e-09	1.11877e-07
CHCHD2	NM_016139.2	1.86345	1.88819e-05	0.000137405
PID1	NM_017933.3	1.86336	1.76275e-07	2.46993e-06
NUS1	NM_138459.3	1.86328	3.20859e-12	2.03818e-10
HLA-G	NM_002127.3	1.86228	4.68582e-07	5.75776e-06
DLG4	NM_001365.2	1.86221	8.86159e-06	7.23559e-05
MUC4	NM_018406.3	1.86187	0.000227098	0.00114077
GEFT	NM_182947.1	1.86155	1.23162e-05	9.62639e-05
LOC654253	XM_942273.1	1.86128	3.14688e-06	2.97305e-05
GLIS3	NM_152629.3	1.86125	3.43402e-11	1.52592e-09
HSPA4	NM_198431.1	1.86125	3.48157e-09	8.17324e-08
TM2D1	NM_032027.2	1.86116	3.20859e-12	2.03818e-10
FCN3	NM_173452.1	1.86103	9.79154e-08	1.49219e-06
SPRR1A	NM_005987.2	1.86049	2.57969e-05	0.000179511
GLYAT	NM_201648.2	1.86034	5.03548e-09	1.11877e-07
	BF508375	1.85994	2.70075e-07	3.57189e-06
	BX110961	1.85993	7.23475e-08	1.14189e-06
SDHD	NM_003002.1	1.85962	1.52746e-05	0.000115292
LOC646943	XM_934069.1	1.85955	5.31318e-08	8.76439e-07
	AI859685	1.85932	0.000319842	0.00153175
LYSMD3	NM_198273.1	1.85923	1.4463e-08	2.81234e-07
	BG527520	1.85918	4.68582e-07	5.75776e-06
LIG4	NM_002312.3	1.85811	1.59607e-12	1.15442e-10
TFRC	NM_003234.1	1.85717	7.21773e-09	1.52969e-07
FZD2	NM_001466.2	1.85693	2.3843e-09	5.85173e-08
CD3D	NM_001040651.1	1.85688	2.09682e-05	0.000150698
LY6H	NM_002347.2	1.85436	1.33318e-06	1.41922e-05
	AI830205	1.85408	2.3843e-09	5.85173e-08
TBC1D3B	NM_001001417.5	1.85393	6.99459e-07	8.17914e-06
SYT4	NM_020783.2	1.85373	6.31455e-05	0.000385659
COLEC11	NM_024027.3	1.85358	1.31747e-07	1.92259e-06
C15orf5	XR_017977.1	1.85343	3.03467e-10	9.90266e-09
LOC648000	XM_371757.5	1.85335	4.701e-10	1.42395e-08
ST8SIA1	NM_003034.2	1.85297	1.32533e-09	3.50865e-08
	DB310144	1.85293	7.08491e-06	5.97616e-05
IGFBPL1	NM_001007563.1	1.8529	3.56624e-07	4.5295e-06
CD44	NM_001001392.1	1.85278	1.02583e-08	2.0792e-07
RRBP1	NM_001042576.1	1.85275	1.64543e-14	3.82028e-12
OR2W1	NM_030903.2	1.85264	2.85802e-05	0.000195712
ARFIP2	NM_012402.2	1.85261	0.000101254	0.00057556
LOC390876	XM_372704.4	1.85246	2.38702e-08	4.34332e-07
EI24	NM_004879.3	1.85228	1.76275e-07	2.46993e-06
	BX093818	1.85218	5.31318e-08	8.76439e-07
	BX091899	1.8519	3.14688e-06	2.97305e-05
LOC731985	XR_015987.1	1.85174	9.79154e-08	1.49219e-06
MYO1D	NM_015194.1	1.85154	2.02359e-08	3.76162e-07
LRRC4C	NM_020929.1	1.85153	9.79154e-08	1.49219e-06
L3MBTL3	NM_032438.1	1.85136	4.4657e-11	1.92182e-09
HCFC1R1	NM_001002018.1	1.85076	1.4463e-08	2.81234e-07
LOC653147	XM_926208.2	1.84999	2.02359e-08	3.76162e-07
PRSS23	NM_007173.4	1.84948	1.10244e-12	8.51776e-11
DNHL1	NM_173645.1	1.84889	4.09038e-07	5.10309e-06
LOC645557	XM_932967.1	1.84843	2.38702e-08	4.34332e-07
HEBP2	NM_014320.2	1.84827	1.20742e-10	4.49611e-09
	AI203910	1.84808	2.42438e-10	8.19331e-09
MEIG1	NM_001080836.1	1.84765	1.88819e-05	0.000137405
CLIP1	NM_002956.2	1.84759	3.48157e-09	8.17324e-08
FVT1	NM_002035.1	1.84736	1.97452e-13	2.18302e-11
SDR9C7	NM_148897.1	1.84735	8.42282e-08	1.30589e-06
RIPK5	NM_199462.1	1.84734	0.00165631	0.00613472
ADD3	NM_001121.2	1.84691	1.50557e-11	7.50925e-10
BST2	NM_004335.2	1.84638	7.23475e-08	1.14189e-06
NUP210L	NM_207308.2	1.84571	8.42282e-08	1.30589e-06
RGMB	NM_001012761.1	1.84568	1.13659e-07	1.68943e-06
LOC642443	XM_926158.2	1.8456	4.09038e-07	5.10309e-06
PTPRE	NM_130435.2	1.84523	1.69896e-05	0.000125984
FKBP2	NM_004470.2	1.84496	2.28715e-12	1.54142e-10
OXTR	NM_000916.3	1.84312	9.79154e-08	1.49219e-06
LOC654109	XM_942144.1	1.84274	6.1274e-07	7.27315e-06
CBX1	NM_006807.3	1.84255	1.02583e-08	2.0792e-07
NDRG4	NM_020465.2	1.8425	5.0313e-06	4.44414e-05
LOC651894	XM_941155.2	1.84142	2.09682e-05	0.000150698
CXorf36	NM_024689.1	1.8409	8.40014e-05	0.000489718
LOC143543	NR_002197.1	1.84053	5.76888e-11	2.39391e-09
SUSD5	NM_015551.1	1.84046	1.76275e-07	2.46993e-06
	DA695910	1.83958	2.81082e-08	5.02581e-07
CDC7	NM_003503.2	1.83951	2.88459e-09	6.93302e-08
LOC728636	XM_001130543.1	1.83869	1.61632e-09	4.14663e-08
HERPUD2	NM_022373.3	1.83815	1.92993e-10	6.7078e-09
	BX375329	1.83784	3.5436e-06	3.28437e-05
MDK	NM_002391.3	1.83694	3.5436e-06	3.28437e-05
KLF4	NM_004235.3	1.83682	1.13659e-07	1.68943e-06
LOC644310	XM_938150.2	1.83648	1.59607e-12	1.15442e-10
MMP23B	NM_006983.1	1.83631	4.27328e-05	0.000276905
RPS19	NM_001022.3	1.83625	6.20473e-08	1.00284e-06
C8orf48	XR_017961.1	1.83604	1.02583e-08	2.0792e-07
	BX119463	1.836	2.02359e-08	3.76162e-07
	BG191687	1.83549	3.86879e-05	0.00025471
FSHB	NM_000510.2	1.83533	1.0334e-06	1.14062e-05
KCTD12	NM_138444.2	1.83533	1.71233e-08	3.26404e-07
CCL5	NM_002985.2	1.83531	0.000721961	0.00305767
COL10A1	NM_000493.3	1.83494	2.57969e-05	0.000179511
CDC42SE2	NM_001038702.1	1.83398	1.10244e-12	8.51776e-11
EFNA4	NM_182689.1	1.83388	6.20473e-08	1.00284e-06
AASDHPPT	NM_015423.2	1.83283	2.02359e-08	3.76162e-07
CD74	NM_001025159.1	1.8327	2.09682e-05	0.000150698
	BC063871	1.83118	2.19105e-06	2.18236e-05
F3	NM_001993.2	1.83103	1.13659e-07	1.68943e-06
HNRNPH2	NM_001032393.1	1.83075	2.88459e-09	6.93302e-08
ACSL4	NM_004458.1	1.8306	1.92993e-10	6.7078e-09
TMEM200A	NM_052913.2	1.83047	2.79188e-06	2.68742e-05
LOC648993	XM_943534.1	1.83037	7.23475e-08	1.14189e-06
PNMA2	NM_007257.4	1.83008	4.701e-10	1.42395e-08
CPNE8	NM_153634.2	1.82994	6.99459e-07	8.17914e-06
DR1	NM_001938.2	1.8298	2.3458e-07	3.16649e-06
	CA449405	1.8281	2.32667e-05	0.000165222
TRPS1	NM_014112.2	1.82808	3.03467e-10	9.90266e-09
SNAP25	NM_130811.1	1.82763	0.000446096	0.00202844
SERINC4	NM_001033517.1	1.82762	2.3843e-09	5.85173e-08
	AW615077	1.82753	9.89774e-06	7.97227e-05
ATP11C	NM_001010986.1	1.82746	1.59607e-12	1.15442e-10
MAGEB2	NM_002364.3	1.82731	1.31747e-07	1.92259e-06
CKS2	NM_001827.1	1.82724	2.47451e-06	2.42311e-05
	DB350119	1.8266	7.23475e-08	1.14189e-06
RALGAPA2	NM_020343.2	1.8263	0.000190645	0.000982969
PHLDB2	NM_145753.1	1.82599	1.61632e-09	4.14663e-08
CDC37L1	NM_017913.2	1.82583	1.21922e-08	2.42876e-07
BTK	NM_000061.1	1.82569	1.96558e-09	4.9443e-08
CCDC90B	NM_021825.3	1.82555	6.20473e-08	1.00284e-06
IDI1	NM_004508.2	1.82469	9.08344e-07	1.02054e-05
XBP1	NM_001079539.1	1.8242	3.03467e-10	9.90266e-09
CA5B	NM_007220.3	1.82402	4.4657e-11	1.92182e-09
CTGF	NM_001901.2	1.8238	7.40444e-13	6.19505e-11
CWC22	NM_020943.2	1.82364	9.79154e-08	1.49219e-06
RAB18	NM_021252.3	1.8235	4.19174e-09	9.59307e-08
S100A14	NM_020672.1	1.82306	3.16395e-05	0.000214229
	AI203690	1.82292	2.81082e-08	5.02581e-07
MRI1	NM_032285.2	1.82256	6.32664e-06	5.4373e-05
STC2	NM_003714.2	1.82228	1.13659e-07	1.68943e-06
HDAC2	NM_001527.2	1.82205	4.47557e-12	2.67813e-10
CNIH4	NM_014184.2	1.8217	1.52943e-10	5.49258e-09
ARSB	NM_000046.2	1.82128	2.28715e-12	1.54142e-10
LOC728832	XR_015411.1	1.82109	2.3458e-07	3.16649e-06
RCAN1	NM_203417.1	1.82056	3.98654e-06	3.63827e-05
B2M	NM_004048.2	1.82052	1.51184e-06	1.58327e-05
RNU2-1	NR_002716.1	1.82013	3.10544e-07	4.03021e-06
SELT	NM_016275.3	1.81973	5.81989e-10	1.71913e-08
ANKRD35	NM_144698.3	1.81938	2.03483e-07	2.79631e-06
RELN	NM_173054.1	1.81929	0.00165631	0.00613472
	BM677534	1.81917	1.10456e-05	8.77207e-05
BRAP	NM_006768.2	1.81841	3.14688e-06	2.97305e-05
CHD1	NM_001270.2	1.81819	0.000101254	0.00057556
BACE1	NM_138972.2	1.81811	1.51184e-06	1.58327e-05
CCDC104	NM_080667.4	1.81773	4.701e-10	1.42395e-08
GZMK	NM_002104.2	1.81699	2.32667e-05	0.000165222
PECI	NM_006117.2	1.8169	7.23475e-08	1.14189e-06
LGR6	NM_001017404.1	1.81679	2.3458e-07	3.16649e-06
CST2	NM_001322.2	1.81671	1.51184e-06	1.58327e-05
LOC643287	XM_928075.2	1.8167	1.21922e-08	2.42876e-07
FAT1	NM_005245.3	1.81666	3.43402e-11	1.52592e-09
FADS6	NM_178128.3	1.81654	5.03548e-09	1.11877e-07
THSD7A	NM_015204.1	1.81651	2.03483e-07	2.79631e-06
CABYR	NM_153768.1	1.81638	8.86159e-06	7.23559e-05
LOC650803	XM_939893.1	1.81607	1.4463e-08	2.81234e-07
FAM122A	NM_138333.3	1.81556	3.78318e-10	1.18138e-08
RANBP1	NM_002882.2	1.81555	5.76888e-11	2.39391e-09
NNT	NM_012343.3	1.8155	3.43402e-11	1.52592e-09
UBR7	NM_001100417.1	1.81534	5.0313e-06	4.44414e-05
EDARADD	NM_080738.3	1.8151	1.37215e-05	0.000105229
YKT6	NM_006555.3	1.81508	3.30403e-08	5.79391e-07
	BE614051	1.81507	3.10544e-07	4.03021e-06
PRPF40A	NM_017892.3	1.81504	5.31318e-08	8.76439e-07
FXYD5	NM_144779.1	1.81458	1.02583e-08	2.0792e-07
SLC9A2	NM_003048.3	1.81437	6.20473e-08	1.00284e-06
FGF1	NM_000800.2	1.81403	2.70075e-07	3.57189e-06
FBXO2	NM_012168.4	1.81381	6.99459e-07	8.17914e-06
KLHDC2	NM_014315.2	1.813	1.12548e-11	5.83927e-10
HAT1	NM_003642.2	1.81232	3.10544e-07	4.03021e-06
ARNT	NM_178426.1	1.81184	1.4463e-08	2.81234e-07
	BF513551	1.81164	9.48262e-11	3.65415e-09
WHSC1	NM_133334.2	1.81135	1.71233e-08	3.26404e-07
	R23190	1.81135	2.38702e-08	4.34332e-07
SPATA7	NM_018418.2	1.81112	1.71233e-08	3.26404e-07
C12orf35	NM_018169.2	1.81069	1.08383e-09	2.94142e-08
ZNF331	NM_001079907.1	1.81057	0.000780714	0.00326569
	BF675965	1.81045	8.86159e-06	7.23559e-05
MRPL15	NM_014175.2	1.81035	1.52943e-10	5.49258e-09
LOC647894	XM_936955.1	1.81014	2.38702e-08	4.34332e-07
MUC16	NM_024690.2	1.809	2.70075e-07	3.57189e-06
LOC727735	XM_001125868.1	1.80898	2.81082e-08	5.02581e-07
PRCP	NM_005040.2	1.80873	9.48262e-11	3.65415e-09
TMEM133	NM_032021.2	1.80846	1.93812e-06	1.96242e-05
LOC645565	XM_941231.1	1.80844	1.10456e-05	8.77207e-05
VHL	NM_198156.1	1.8083	1.32533e-09	3.50865e-08
	AI887987	1.80812	1.88819e-05	0.000137405
FBXL10	NM_032590.3	1.80803	1.32533e-09	3.50865e-08
	AA412130	1.80764	1.93812e-06	1.96242e-05
CD5L	NM_005894.1	1.8075	4.09038e-07	5.10309e-06
LOC647527	XM_942881.1	1.80732	2.85802e-05	0.000195712
LOC653314	NM_001080544.1	1.8073	2.88459e-09	6.93302e-08
RANBP6	NM_012416.2	1.80711	7.23475e-08	1.14189e-06
SPINK1	NM_003122.2	1.8062	2.62775e-11	1.21413e-09
	AW072337	1.80619	6.1274e-07	7.27315e-06
MYO10	NM_012334.1	1.80608	2.3458e-07	3.16649e-06
LOC440927	XM_944816.1	1.80601	1.96558e-09	4.9443e-08
MED23	NM_004830.2	1.80596	1.71233e-08	3.26404e-07
COG5	NM_006348.2	1.80544	1.31747e-07	1.92259e-06
POSTN	NM_006475.1	1.80492	3.14688e-06	2.97305e-05
JMJD1A	NM_018433.3	1.80456	6.20473e-08	1.00284e-06
	CA433875	1.8045	3.10544e-07	4.03021e-06
RPL17	NM_001035006.1	1.80418	2.62775e-11	1.21413e-09
SLA	NM_001045557.1	1.80352	5.31318e-08	8.76439e-07
LOC653539	XM_934566.1	1.80301	3.87732e-08	6.65595e-07
LOC402677	XM_943039.1	1.80296	1.71264e-06	1.76412e-05
	AL117506	1.80287	1.71233e-08	3.26404e-07
SNX10	NM_013322.2	1.80287	7.6432e-05	0.000452059
LOC285176	XM_937850.1	1.80241	2.81082e-08	5.02581e-07
FNBP1L	NM_001024948.1	1.8021	4.19174e-09	9.59307e-08
	BU632228	1.80201	9.89774e-06	7.97227e-05
THSD3	NM_199296.1	1.80197	1.4463e-08	2.81234e-07
KIAA0947	NM_015325.1	1.80176	3.48157e-09	8.17324e-08
PMS2L3	NM_005395.2	1.80139	1.51184e-06	1.58327e-05
C15orf2	NM_018958.2	1.80027	3.56624e-07	4.5295e-06
WDR78	NM_024763.3	1.79986	5.36152e-07	6.46655e-06
LOC731196	XM_001128785.1	1.79984	1.17439e-06	1.27057e-05
	AL117598	1.79982	1.52943e-10	5.49258e-09
COPS8	NM_198189.2	1.79951	5.31318e-08	8.76439e-07
CD8A	NM_171827.2	1.79869	6.32664e-06	5.4373e-05
GNAI1	NM_002069.4	1.79855	8.83613e-10	2.46875e-08
DLD	NM_000108.3	1.7979	9.08344e-07	1.02054e-05
EVX2	NM_001080458.1	1.79784	3.5436e-06	3.28437e-05
	DB338706	1.79781	3.5436e-06	3.28437e-05
SHISA3	NM_001080505.1	1.79779	1.23162e-05	9.62639e-05
DLC1	NM_006094.3	1.79768	8.86159e-06	7.23559e-05
DPP6	NM_001039350.1	1.79742	7.08491e-06	5.97616e-05
LGALS3BP	NM_005567.2	1.79689	2.3458e-07	3.16649e-06
LIMS1	XM_938773.1	1.79602	6.13746e-12	3.49685e-10
PREPL	NM_006036.2	1.79592	5.81989e-10	1.71913e-08
ISCA1	NM_030940.3	1.79589	7.97535e-07	9.12831e-06
PLEKHF2	NM_024613.2	1.79484	3.78318e-10	1.18138e-08
COL9A1	NM_001851.3	1.79463	5.36152e-07	6.46655e-06
	BQ184411	1.79454	5.31318e-08	8.76439e-07
ARRDC2	NM_001025604.1	1.79438	8.40014e-05	0.000489718
C9orf30	NM_080655.1	1.79429	5.36152e-07	6.46655e-06
RBM26	NM_022118.3	1.79408	2.02359e-08	3.76162e-07
TMEM70	NM_017866.4	1.79387	4.19174e-09	9.59307e-08
ABLIM3	NM_014945.2	1.7937	1.71233e-08	3.26404e-07
	AW589737	1.79361	5.64447e-06	4.91838e-05
ELOVL6	NM_024090.1	1.7933	7.21773e-09	1.52969e-07
LOC441762	XR_000268.2	1.79252	6.94962e-05	0.00041731
EGFL6	NM_015507.2	1.79226	5.31318e-08	8.76439e-07
LOC399942	XM_934471.1	1.79166	2.3458e-07	3.16649e-06
FABP5	NM_001444.1	1.79151	6.20473e-08	1.00284e-06
IGFBP3	NM_000598.4	1.79133	5.20211e-05	0.00032683
IRX5	NM_005853.4	1.79125	8.42282e-08	1.30589e-06
LOC253724	XM_942551.1	1.78921	6.03506e-09	1.30586e-07
CNTN1	NM_001843.2	1.78905	1.23162e-05	9.62639e-05
STK32C	NM_173575.2	1.78834	0.000111054	0.000621227
QTRTD1	NM_024638.2	1.78818	7.21773e-09	1.52969e-07
TXN2	NM_012473.3	1.78814	3.10544e-07	4.03021e-06
PPFIA4	NM_015053.1	1.78772	3.5436e-06	3.28437e-05
LOC648608	XM_943394.1	1.7877	2.09682e-05	0.000150698
ZMPSTE24	NM_005857.3	1.78737	3.20859e-12	2.03818e-10
NSUN6	NM_182543.1	1.7873	3.48157e-09	8.17324e-08
RNF139	NM_007218.3	1.78713	4.27328e-05	0.000276905
ARMCX5	NM_022838.2	1.7871	6.1274e-07	7.27315e-06
LRRC1	NM_025168.1	1.78682	2.47451e-06	2.42311e-05
PRR15	NM_175887.2	1.78649	5.20211e-05	0.00032683
ATP6AP2	NM_005765.2	1.78593	1.1518e-13	1.43774e-11
LOC439992	XM_495839.2	1.78572	7.97535e-07	9.12831e-06
HNRPH3	NM_012207.1	1.78559	1.76275e-07	2.46993e-06
ANXA2P3	NR_001446.2	1.78513	1.92993e-10	6.7078e-09
HNRPDL	NM_031372.1	1.78491	1.61632e-09	4.14663e-08
TSPAN13	NM_014399.3	1.78254	7.18313e-10	2.0564e-08
UBE1DC1	NM_198329.1	1.78235	1.93812e-06	1.96242e-05
ATP5C1	NM_005174.2	1.78225	1.52498e-07	2.17951e-06
LOC646849	XM_933970.1	1.78171	7.21773e-09	1.52969e-07
IRAK2	NM_001570.3	1.78158	3.30403e-08	5.79391e-07
SEC14L4	NM_174977.2	1.78148	1.69896e-05	0.000125984
LOC440551	XM_496331.2	1.78124	6.32664e-06	5.4373e-05
FAM86A	NM_201598.1	1.78122	3.56624e-07	4.5295e-06
CTSC	NM_001814.2	1.78068	5.64447e-06	4.91838e-05
RFWD2	NM_022457.5	1.77984	3.12632e-13	3.14222e-11
TMEM199	NM_152464.1	1.77945	3.56624e-07	4.5295e-06
TMEM191B	XM_001128423.1	1.7789	1.4463e-08	2.81234e-07
XAGE-4	XM_932510.1	1.77857	2.88459e-09	6.93302e-08
	BM704202	1.77851	2.88459e-09	6.93302e-08
FLJ26850	NM_001001687.1	1.77836	3.56624e-07	4.5295e-06
PRTFDC1	NM_020200.5	1.77825	4.4657e-11	1.92182e-09
EPB41	NM_004437.2	1.77818	3.87732e-08	6.65595e-07
NQO1	NM_000903.2	1.7781	2.32667e-05	0.000165222
FKBP9	NM_007270.2	1.77796	1.10456e-05	8.77207e-05
	BE552101	1.77763	1.88819e-05	0.000137405
WDR51B	NM_172240.1	1.77742	2.38702e-08	4.34332e-07
CLEC2D	NM_013269.3	1.77739	1.1518e-13	1.43774e-11
LOC652805	XM_946015.1	1.77739	0.000227098	0.00114077
NNT	NM_012343.2	1.77718	8.35879e-12	4.49237e-10
MDFI	NM_005586.2	1.77686	5.03548e-09	1.11877e-07
SRGAP2	NM_015326.2	1.77682	2.09682e-05	0.000150698
PAX6	NM_000280.2	1.77658	2.85802e-05	0.000195712
ZNF681	NM_138286.1	1.77606	3.30403e-08	5.79391e-07
NDUFAB1	NM_005003.2	1.77593	1.64543e-14	3.82028e-12
	BM013361	1.77516	7.18313e-10	2.0564e-08
CP110	NM_014711.3	1.77491	8.35879e-12	4.49237e-10
BRIX1	NM_018321.3	1.77409	5.0313e-06	4.44414e-05
C19orf28	NM_001042680.1	1.77403	3.5436e-06	3.28437e-05
AEBP1	NM_001129.3	1.77363	9.48262e-11	3.65415e-09
ACBD3	NM_022735.3	1.77361	2.28715e-12	1.54142e-10
	AA861708	1.77252	6.03506e-09	1.30586e-07
LOC648130	XM_937184.1	1.77252	1.71264e-06	1.76412e-05
HLA-DRB3	NM_022555.3	1.77177	2.85802e-05	0.000195712
ZNF700	NM_144566.1	1.77154	6.99459e-07	8.17914e-06
HCG3	NM_001001394.2	1.77085	0.000524963	0.00233292
GZMA	NM_006144.2	1.77017	1.69896e-05	0.000125984
FAM128A	NM_001085365.1	1.76945	2.02359e-08	3.76162e-07
PGAM4	NM_001029891.2	1.7693	3.03467e-10	9.90266e-09
RAP2C	NM_021183.3	1.76922	2.42438e-10	8.19331e-09
CIR1	NM_004882.3	1.76898	0.000121721	0.000669998
MOXD1	NM_015529.2	1.7689	4.48063e-06	4.01657e-05
VAPA	NM_194434.2	1.7687	2.85802e-05	0.000195712
C14orf45	NM_025057.1	1.76853	2.42438e-10	8.19331e-09
	BM664830	1.76838	6.03506e-09	1.30586e-07
CXCR4	NM_003467.2	1.76814	0.0103916	0.0284681
FAM96A	NM_001014812.1	1.76751	3.14688e-06	2.97305e-05
EXT2	NM_207122.1	1.76721	3.20859e-12	2.03818e-10
ST6GALNAC2	NM_006456.1	1.76691	7.18313e-10	2.0564e-08
SEPT4	NM_080417.1	1.76662	2.38702e-08	4.34332e-07
LOC648758	XM_945024.1	1.76658	1.76275e-07	2.46993e-06
NUMBL	NM_004756.3	1.76593	8.61344e-09	1.78e-07
VPS37A	NM_152415.1	1.76593	1.02583e-08	2.0792e-07
C9orf43	NM_152786.1	1.76587	4.48063e-06	4.01657e-05
IFT74	NM_001099222.1	1.76579	1.10456e-05	8.77207e-05
	BU568198	1.76556	1.13659e-07	1.68943e-06
LYSMD4	NM_152449.2	1.76477	1.21922e-08	2.42876e-07
NOP58	NM_015934.3	1.7646	0.00333416	0.0110461
SPARC	NM_003118.2	1.76416	1.20742e-10	4.49611e-09
BDNF	NM_001709.3	1.76392	0.00495361	0.0153603
TMCO5A	NM_152453.2	1.76374	1.13659e-07	1.68943e-06
C4orf16	NM_018569.2	1.76371	2.57969e-05	0.000179511
	AI473762	1.76347	1.92993e-10	6.7078e-09
NDUFB10	NM_004548.1	1.76345	1.31747e-07	1.92259e-06
RECQL	NM_032941.1	1.76322	1.13659e-07	1.68943e-06
TMEM81	NM_203376.1	1.76306	1.10456e-05	8.77207e-05
TSPY3	NM_001077697.1	1.76297	1.71264e-06	1.76412e-05
FLJ36848	XM_930136.2	1.76227	1.51184e-06	1.58327e-05
LOC644131	XR_017481.1	1.76195	8.42282e-08	1.30589e-06
IFNA7	NM_021057.2	1.76187	1.02583e-08	2.0792e-07
EPHA5	NM_004439.4	1.7617	3.16395e-05	0.000214229
SLC27A4	NM_005094.2	1.76165	0.000484067	0.00217575
GPR176	NM_007223.1	1.76163	5.64447e-06	4.91838e-05
IMPDH1	NM_183243.1	1.76139	4.7166e-05	0.000301259
LBH	NM_030915.1	1.76132	0.0183404	0.0454133
STMN1	NM_203401.1	1.76131	3.14688e-06	2.97305e-05
RGL3	NM_001035223.1	1.7613	2.57969e-05	0.000179511
EHMT2	NM_006709.2	1.76129	7.92707e-06	6.58133e-05
	AI872985	1.76099	1.02583e-08	2.0792e-07
ANKH	NM_054027.3	1.76071	5.20211e-05	0.00032683
FGL2	NM_006682.1	1.76039	2.03483e-07	2.79631e-06
PLGLA	NR_003506.1	1.76027	9.79154e-08	1.49219e-06
ECOP	NM_030796.2	1.76016	5.73345e-05	0.000354741
MAOB	NM_000898.3	1.75948	6.1274e-07	7.27315e-06
IL2RA	NM_000417.1	1.75899	1.93812e-06	1.96242e-05
ANTXR1	NM_032208.1	1.75898	3.29086e-14	5.70191e-12
CASP6	NM_001226.3	1.75897	3.48157e-09	8.17324e-08
NAT15	NM_001083601.1	1.75864	1.31747e-07	1.92259e-06
SCFD2	NM_152540.3	1.75834	3.20859e-12	2.03818e-10
PNPLA8	NM_015723.2	1.75826	8.61344e-09	1.78e-07
C9orf167	NM_017723.2	1.75806	3.78318e-10	1.18138e-08
SLC5A10	NM_001042450.1	1.75774	5.36152e-07	6.46655e-06
FAM39DP	NR_003659.1	1.75753	2.79188e-06	2.68742e-05
CAPN13	NM_144575.2	1.75742	2.19105e-06	2.18236e-05
SMARCA2	NM_003070.3	1.7573	6.58173e-14	9.64109e-12
PCDH9	NM_203487.1	1.75729	2.88459e-09	6.93302e-08
ICAM1	NM_000201.1	1.75719	1.17439e-06	1.27057e-05
OIT3	NM_152635.1	1.75697	1.37215e-05	0.000105229
FPR3	NM_002030.3	1.75671	2.79188e-06	2.68742e-05
CD97	NM_078481.2	1.75667	1.02583e-08	2.0792e-07
NCRNA00168	NM_001098830.1	1.75658	0.000101254	0.00057556
ATM	NM_000051.3	1.75649	2.42438e-10	8.19331e-09
ATP11C	NM_173694.3	1.75647	5.81989e-10	1.71913e-08
SGK2	NM_016276.3	1.75641	3.87732e-08	6.65595e-07
HNRPH1	NM_005520.1	1.75619	7.97535e-07	9.12831e-06
RPL23A	NM_000984.5	1.75601	9.89774e-06	7.97227e-05
	AW004814	1.75595	2.81082e-08	5.02581e-07
ZNF226	NM_001032372.1	1.75573	9.48262e-11	3.65415e-09
SNF8	NM_007241.2	1.7557	6.03506e-09	1.30586e-07
NCAPH	NM_015341.3	1.75567	6.31455e-05	0.000385659
LOC651511	XM_940673.1	1.75567	2.19105e-06	2.18236e-05
	CA415385	1.75561	1.32533e-09	3.50865e-08
MNAT1	NM_002431.2	1.75556	0.000269843	0.00132538
EEF1D	NM_032378.2	1.75546	5.36152e-07	6.46655e-06
TSNAXIP1	NM_018430.2	1.75499	0.000269843	0.00132538
CDO1	NM_001801.2	1.75436	7.92707e-06	6.58133e-05
GCK	NM_000162.2	1.7541	3.16395e-05	0.000214229
PPP2R3C	NM_017917.2	1.75383	3.78318e-10	1.18138e-08
TM4SF1	NM_014220.2	1.75383	8.35879e-12	4.49237e-10
NEO1	NM_002499.1	1.75377	7.23475e-08	1.14189e-06
SNORD36A	NR_002448.1	1.75375	2.19105e-06	2.18236e-05
	BU101512	1.75364	2.85802e-05	0.000195712
CLUL1	NM_014410.4	1.75356	3.5436e-06	3.28437e-05
ZNF624	NM_020787.1	1.75336	4.54246e-08	7.62577e-07
	BG203162	1.75324	9.79154e-08	1.49219e-06
TUBE1	NM_016262.3	1.75307	7.21773e-09	1.52969e-07
C18orf10	NM_015476.2	1.75261	0.00165631	0.00613472
HYAL2	NM_033158.2	1.75214	6.1274e-07	7.27315e-06
	AI769604	1.75149	1.93812e-06	1.96242e-05
	BG190158	1.75108	6.03506e-09	1.30586e-07
SP4	NM_003112.3	1.75074	1.37215e-05	0.000105229
LOC644039	XM_929431.1	1.75045	2.38702e-08	4.34332e-07
	BF836784	1.74977	1.52498e-07	2.17951e-06
HAMP	NM_021175.2	1.74919	0.000269843	0.00132538
VAPA	NM_003574.5	1.74903	1.37215e-05	0.000105229
LOC728352	XR_015494.1	1.74887	9.89774e-06	7.97227e-05
GAR1	NM_018983.3	1.7488	2.47451e-06	2.42311e-05
MARK4	NM_031417.2	1.74866	5.31318e-08	8.76439e-07
SENP6	NM_015571.1	1.74865	2.02359e-08	3.76162e-07
TMED9	NM_017510.4	1.74851	3.12632e-13	3.14222e-11
NUP43	NM_198887.1	1.74751	1.08383e-09	2.94142e-08
	CN479001	1.74623	3.43402e-11	1.52592e-09
PIK3CA	NM_006218.2	1.74596	3.87732e-08	6.65595e-07
SFRS5	NM_006925.3	1.74583	4.4657e-11	1.92182e-09
RBBP7	NM_002893.2	1.74563	5.31318e-08	8.76439e-07
NT5DC1	NM_152729.2	1.74523	5.03548e-09	1.11877e-07
GOLGA6B	NM_018652.4	1.74491	0.000911421	0.00373209
GSTZ1	NM_145871.1	1.74464	3.10544e-07	4.03021e-06
	AV750351	1.74444	1.93812e-06	1.96242e-05
PLEKHA1	NM_001001974.1	1.74393	1.52943e-10	5.49258e-09
LOC729786	XR_015655.1	1.74372	1.51184e-06	1.58327e-05
RBX1	NM_014248.2	1.74358	2.28715e-12	1.54142e-10
STX7	NM_003569.1	1.74354	1.21922e-08	2.42876e-07
	AW469787	1.74353	2.79188e-06	2.68742e-05
MAP2K6	NM_031988.1	1.74313	5.36152e-07	6.46655e-06
TLX3	NM_021025.2	1.74292	2.79188e-06	2.68742e-05
C11orf17	NM_182901.2	1.74284	2.70075e-07	3.57189e-06
LOC653962	XM_937227.1	1.7425	3.10544e-07	4.03021e-06
EIF1AD	NM_032325.2	1.74245	1.23162e-05	9.62639e-05
KLHL35	NM_001039548.1	1.74234	2.03483e-07	2.79631e-06
MMRN2	NM_024756.1	1.74204	5.81989e-10	1.71913e-08
ETV5	NM_004454.1	1.7419	6.13746e-12	3.49685e-10
TMED10P	NR_002807.1	1.74182	9.48262e-11	3.65415e-09
CERK	NM_182661.1	1.74173	3.78318e-10	1.18138e-08
PTPN5	NM_001039970.1	1.74166	2.19105e-06	2.18236e-05
NOC3L	NM_022451.9	1.7416	6.13746e-12	3.49685e-10
SOCS7	NM_014598.1	1.74137	1.50557e-11	7.50925e-10
LHX2	NM_004789.3	1.74112	7.23475e-08	1.14189e-06
LRRK1	NM_024652.3	1.74064	3.16395e-05	0.000214229
	AL120651	1.74016	1.13659e-07	1.68943e-06
AGPAT3	NM_001037553.1	1.74015	6.03506e-09	1.30586e-07
LOC647008	XM_929992.1	1.73931	1.13659e-07	1.68943e-06
TUBB3	NM_006086.2	1.73925	5.36152e-07	6.46655e-06
	AI425073	1.73924	6.1274e-07	7.27315e-06
LOC643284	XM_928180.1	1.73923	3.29086e-14	5.70191e-12
MIA	NM_006533.2	1.73912	1.97452e-13	2.18302e-11
SEZ6L2	NM_201575.1	1.73908	2.02359e-08	3.76162e-07
MEG3	NR_002766.1	1.73904	2.70075e-07	3.57189e-06
TARS	NM_152295.3	1.73904	6.20473e-08	1.00284e-06
C17orf47	NM_001038704.1	1.73866	2.47451e-06	2.42311e-05
	AI125721	1.73855	9.79154e-08	1.49219e-06
PLOD1	NM_000302.2	1.73816	3.29086e-14	5.70191e-12
CFHR5	NM_030787.2	1.73707	4.54246e-08	7.62577e-07
SLC35F3	XM_001132419.1	1.73699	1.0334e-06	1.14062e-05
CCHCR1	NM_019052.2	1.73674	2.3458e-07	3.16649e-06
UQCRC2	NM_003366.2	1.73668	8.42282e-08	1.30589e-06
MYLIP	NM_013262.3	1.73658	1.71264e-06	1.76412e-05
WTAP	NM_004906.3	1.73646	9.48262e-11	3.65415e-09
PCTK3	NM_002596.2	1.73639	2.47451e-06	2.42311e-05
WASPIP	NM_003387.3	1.73622	1.92993e-10	6.7078e-09
LOC649120	XM_938201.1	1.73614	5.03548e-09	1.11877e-07
ITGA10	NM_003637.3	1.73569	5.0313e-06	4.44414e-05
POLR1A	NM_015425.3	1.73565	0.000484067	0.00217575
C10orf82	NM_144661.2	1.7355	2.47451e-06	2.42311e-05
LOC648987	XR_018477.1	1.73542	3.48157e-09	8.17324e-08
CASKIN2	NM_020753.2	1.7353	7.97535e-07	9.12831e-06
MUC13	NM_033049.2	1.73507	0.000111054	0.000621227
ZC3H14	NM_024824.3	1.73497	2.57969e-05	0.000179511
PLXND1	NM_015103.1	1.73435	6.99459e-07	8.17914e-06
BUB3	NM_004725.2	1.73423	3.30403e-08	5.79391e-07
EIF4G2	NM_001418.3	1.73365	4.93629e-13	4.46816e-11
UBN1	NM_001079514.1	1.73332	4.54246e-08	7.62577e-07
OTUD6B	NM_016023.2	1.73305	7.21773e-09	1.52969e-07
C14orf125	XM_113763.7	1.733	5.03548e-09	1.11877e-07
CD97	NM_001784.3	1.73292	4.27328e-05	0.000276905
LOC649679	XM_945045.1	1.73288	1.99426e-11	9.62615e-10
HDAC5	NM_005474.4	1.73262	1.51184e-06	1.58327e-05
	H05096	1.73244	2.70075e-07	3.57189e-06
TIMM8A	NM_004085.2	1.7322	5.81989e-10	1.71913e-08
CPXM1	NM_019609.3	1.73211	8.86159e-06	7.23559e-05
	CR614876	1.73203	2.79188e-06	2.68742e-05
DNTTIP2	NM_014597.3	1.73171	3.78318e-10	1.18138e-08
SPEF1	NM_015417.4	1.73138	1.88819e-05	0.000137405
SLC25A20	XM_001133926.1	1.731	3.10544e-07	4.03021e-06
SERPINE1	NM_000602.1	1.73087	1.37215e-05	0.000105229
VRK2	NM_006296.3	1.7308	1.52746e-05	0.000115292
SYAP1	NM_032796.2	1.73065	9.08344e-07	1.02054e-05
	CR627122	1.73057	0.000159635	0.000844364
PDE8B	NM_001029851.1	1.73047	0.00041086	0.00189325
LOC143543	NR_002197.1	1.73034	3.98654e-06	3.63827e-05
ARHGEF4	NM_015320.2	1.73002	0.000111054	0.000621227
ADAM23	NM_003812.2	1.72972	7.08491e-06	5.97616e-05
HLA-C	NM_002117.4	1.72952	0.0138806	0.0361555
LNP1	NM_001085451.1	1.72909	2.88459e-09	6.93302e-08
TXNDC5	NM_030810.2	1.72898	1.88819e-05	0.000137405
RAB15	NM_198686.1	1.72892	9.89774e-06	7.97227e-05
	CR738885	1.72891	3.87732e-08	6.65595e-07
TACSTD1	NM_002354.1	1.72885	6.99459e-07	8.17914e-06
LOC651951	XM_941237.1	1.72852	3.14688e-06	2.97305e-05
CCNG1	NM_199246.1	1.7284	7.21773e-09	1.52969e-07
LOC126520	XR_015464.1	1.72829	7.23475e-08	1.14189e-06
MAGEA11	NM_001011544.1	1.72821	6.31455e-05	0.000385659
ABCA3	NM_001089.1	1.72798	8.83613e-10	2.46875e-08
	DB338252	1.72708	6.94962e-05	0.00041731
TRPV1	NM_080706.3	1.72692	0.000446096	0.00202844
	DB344577	1.72669	8.86159e-06	7.23559e-05
LOC652078	XM_941402.1	1.72566	3.87732e-08	6.65595e-07
YEATS4	NM_006530.2	1.72544	4.09038e-07	5.10309e-06
DEGS1	NM_003676.2	1.72543	4.93629e-13	4.46816e-11
	BF514696	1.72537	5.03548e-09	1.11877e-07
RANGRF	NM_016492.3	1.72536	2.02359e-08	3.76162e-07
RAP1B	NM_015646.4	1.72511	7.23475e-08	1.14189e-06
	AI795964	1.72492	0.000159635	0.000844364
DYNC1LI1	NM_016141.1	1.72481	1.61632e-09	4.14663e-08
	AI674703	1.72445	6.1274e-07	7.27315e-06
LOC727761	XM_001126211.1	1.72408	7.97535e-07	9.12831e-06
ABCA8	NM_007168.2	1.72394	7.23475e-08	1.14189e-06
ADNP	NM_181442.1	1.72394	1.69896e-05	0.000125984
TMSB10	NM_021103.3	1.72368	3.29086e-14	5.70191e-12
SMN1	NM_000344.2	1.72283	1.23162e-05	9.62639e-05
UNG	NM_003362.2	1.72239	1.71233e-08	3.26404e-07
MANBAL	NM_001003897.1	1.72225	3.48157e-09	8.17324e-08
ZNF365	NM_014951.2	1.72212	3.86879e-05	0.00025471
PTPN22	NM_015967.3	1.72168	2.70075e-07	3.57189e-06
LOC441070	NM_001013715.1	1.72165	0.000121721	0.000669998
ZNF185	NM_007150.2	1.72165	7.97535e-07	9.12831e-06
PPP5C	NM_006247.2	1.72159	2.70075e-07	3.57189e-06
MTDH	NM_178812.2	1.72152	2.3458e-07	3.16649e-06
U2AF1	NM_001025203.1	1.72149	6.20473e-08	1.00284e-06
MGC40489	XR_016048.1	1.72142	1.0334e-06	1.14062e-05
EIF2AK3	NM_004836.4	1.72141	6.32664e-06	5.4373e-05
C11orf84	NM_138471.1	1.72087	3.87732e-08	6.65595e-07
	AI672441	1.72071	6.1274e-07	7.27315e-06
MTX2	NM_006554.3	1.72032	8.83613e-10	2.46875e-08
ANP32C	NM_012403.1	1.7202	7.18313e-10	2.0564e-08
	AL038781	1.72016	6.1274e-07	7.27315e-06
SNAPIN	NM_012437.3	1.72008	3.5436e-06	3.28437e-05
FXYD5	NM_014164.4	1.72	1.32533e-09	3.50865e-08
	BU615196	1.71992	3.5436e-06	3.28437e-05
NR4A1	NM_173157.1	1.71986	0.00495361	0.0153603
	AW072342	1.71978	3.16395e-05	0.000214229
TBC1D21	NM_153356.1	1.71977	4.09038e-07	5.10309e-06
	BQ188418	1.7191	4.54246e-08	7.62577e-07
KIAA1377	NM_020802.2	1.7188	1.13659e-07	1.68943e-06
SAV1	NM_021818.2	1.71867	3.30403e-08	5.79391e-07
	BC047414	1.7185	3.14688e-06	2.97305e-05
CENPJ	NM_018451.3	1.7182	0.000101254	0.00057556
EEF1E1	NM_004280.3	1.71811	1.08383e-09	2.94142e-08
DDX20	NM_007204.3	1.71799	4.68582e-07	5.75776e-06
CXCL1	NM_001511.1	1.71798	2.57969e-05	0.000179511
	AW138968	1.71725	0.00205411	0.00734279
	AW013809	1.71716	7.08491e-06	5.97616e-05
PSTPIP1	NM_003978.2	1.71642	4.09038e-07	5.10309e-06
KCNK15	NM_022358.2	1.71637	9.48262e-11	3.65415e-09
	DA336829	1.71625	2.81082e-08	5.02581e-07
WNT9B	NM_003396.1	1.71618	1.0334e-06	1.14062e-05
PLSCR4	NM_020353.1	1.71614	3.78318e-10	1.18138e-08
BMP8B	NM_001720.3	1.71592	3.98654e-06	3.63827e-05
CXorf39	NM_207318.1	1.71569	3.10544e-07	4.03021e-06
CCL20	NM_004591.1	1.71564	2.03483e-07	2.79631e-06
CTSH	NM_004390.2	1.71555	2.79188e-06	2.68742e-05
RBMS1	NM_002897.3	1.71553	3.30403e-08	5.79391e-07
FSCN1	NM_003088.2	1.71546	1.10244e-12	8.51776e-11
SLC35F5	NM_025181.2	1.71519	9.89774e-06	7.97227e-05
KITLG	NM_000899.3	1.71494	5.36152e-07	6.46655e-06
REG3A	NM_138938.1	1.71488	7.6432e-05	0.000452059
	BF576307	1.71442	1.52498e-07	2.17951e-06
RAB36	NM_004914.2	1.71442	5.31318e-08	8.76439e-07
	AI610323	1.71436	2.19105e-06	2.18236e-05
ANGPTL4	NM_139314.1	1.71436	1.52498e-07	2.17951e-06
LOC647074	XM_930080.1	1.71425	1.08383e-09	2.94142e-08
YIPF4	NM_032312.2	1.71412	3.87732e-08	6.65595e-07
DIAPH3	NM_030932.3	1.71409	3.78318e-10	1.18138e-08
TAF9	NM_016283.4	1.71398	1.17439e-06	1.27057e-05
STRAP	NM_007178.3	1.71397	4.68582e-07	5.75776e-06
COL5A2	NM_000393.3	1.71378	1.1518e-13	1.43774e-11
PSAP	NM_002778.2	1.71377	7.40444e-13	6.19505e-11
ADAR	NM_001025107.1	1.71371	1.13659e-07	1.68943e-06
PCDHGA9	NM_018921.2	1.7136	1.96558e-09	4.9443e-08
HPCAL4	NM_016257.2	1.71339	2.85802e-05	0.000195712
ACVR1	NM_001105.2	1.71279	3.20859e-12	2.03818e-10
C5orf28	NM_022483.3	1.71257	2.62775e-11	1.21413e-09
PKN1	NM_002741.3	1.71235	3.5436e-06	3.28437e-05
OR9A4	NM_001001656.1	1.7123	1.17439e-06	1.27057e-05
RANBP2L1	NM_005054.1	1.71206	1.02583e-08	2.0792e-07
CEMP1	NM_001048216.1	1.71205	1.37215e-05	0.000105229
RHOB	NM_004040.2	1.71201	0.000524963	0.00233292
VAMP4	NM_003762.3	1.71199	2.19105e-06	2.18236e-05
DGKA	NM_201554.1	1.7116	1.37215e-05	0.000105229
GML	NM_002066.1	1.71126	1.13659e-07	1.68943e-06
ME2	NM_002396.3	1.71081	7.41761e-11	2.98731e-09
LAMP2	NM_013995.1	1.71077	1.64543e-14	3.82028e-12
ASB11	NM_001012428.1	1.71076	5.64447e-06	4.91838e-05
DACT1	NM_016651.5	1.71041	6.99459e-07	8.17914e-06
RPL10	NM_006013.2	1.71037	7.08491e-06	5.97616e-05
SLC25A46	NM_138773.1	1.70994	1.13659e-07	1.68943e-06
HNRPH3	NM_021644.2	1.70958	1.52498e-07	2.17951e-06
SAP30L	NM_024632.4	1.70901	6.99459e-07	8.17914e-06
XPR1	NM_004736.2	1.70885	8.35879e-12	4.49237e-10
ADRA1B	NM_000679.3	1.70876	2.47451e-06	2.42311e-05
LOC653481	XM_927594.1	1.7087	9.79154e-08	1.49219e-06
TRIP12	NM_004238.1	1.70855	1.12548e-11	5.83927e-10
	AK000839	1.70848	5.20211e-05	0.00032683
AMN1	NM_207337.1	1.70819	2.3843e-09	5.85173e-08
CHST2	NM_004267.3	1.70787	1.52498e-07	2.17951e-06
LOX	NM_002317.3	1.70775	4.19174e-09	9.59307e-08
LRRK2	NM_198578.2	1.70767	9.79154e-08	1.49219e-06
CHGB	NM_001819.1	1.70752	8.86159e-06	7.23559e-05
CCR9	NM_031200.1	1.70751	2.3458e-07	3.16649e-06
SIGLEC7	NM_016543.2	1.70719	0.000378183	0.00176385
ING1	NM_198217.1	1.70711	7.6432e-05	0.000452059
PAMR1	NM_015430.2	1.70709	0.00922665	0.025822
CKLF	NM_001040139.1	1.70703	5.31318e-08	8.76439e-07
HSPB1	NM_001540.2	1.70695	2.42438e-10	8.19331e-09
LOC732372	XM_001133029.1	1.70689	1.0334e-06	1.14062e-05
C20orf112	NM_080616.1	1.70648	5.31318e-08	8.76439e-07
NAT14	NM_020378.2	1.70639	1.20742e-10	4.49611e-09
ANP32A	NM_006305.2	1.70618	2.47451e-06	2.42311e-05
	AI218425	1.70612	1.08383e-09	2.94142e-08
NIPA1	NM_144599.3	1.70598	4.19174e-09	9.59307e-08
KRT16	NM_005557.2	1.70587	1.23162e-05	9.62639e-05
AMD1	NM_001033059.1	1.70582	4.4657e-11	1.92182e-09
TAF1D	NM_024116.2	1.70575	1.61632e-09	4.14663e-08
KIR2DS3	NM_012313.1	1.70553	2.57969e-05	0.000179511
AMY1B	NM_001008218.1	1.70519	6.31455e-05	0.000385659
FASTK	NM_033015.2	1.70503	1.64543e-14	3.82028e-12
LOC402279	XM_935523.1	1.70483	3.14688e-06	2.97305e-05
PPIC	NM_000943.4	1.70428	1.61632e-09	4.14663e-08
CD53	NM_000560.3	1.70423	1.52746e-05	0.000115292
LAPTM4A	NM_014713.3	1.70422	9.79154e-08	1.49219e-06
GDNF	NM_000514.2	1.70421	0.000616338	0.0026685
	CA392270	1.70379	5.64447e-06	4.91838e-05
C4orf43	NM_018352.2	1.70366	3.56624e-07	4.5295e-06
	BC038580	1.70365	6.31455e-05	0.000385659
LOC646723	XR_017241.1	1.70349	0.00407288	0.0130565
SCARF2	NM_153334.3	1.70316	1.13659e-07	1.68943e-06
ELN	NM_001081754.1	1.70309	2.57969e-05	0.000179511
GAB1	NM_207123.1	1.7029	7.23475e-08	1.14189e-06
THY1	NM_006288.2	1.70289	2.32667e-05	0.000165222
DGKA	NM_201444.2	1.70267	4.09038e-07	5.10309e-06
	CR744601	1.70227	2.03483e-07	2.79631e-06
TMEM14B	NM_030969.2	1.70226	4.701e-10	1.42395e-08
SERPINA1	NM_001002235.1	1.70195	0.00333416	0.0110461
	AW026064	1.70172	2.19105e-06	2.18236e-05
CHORDC1	NM_012124.1	1.70164	1.51184e-06	1.58327e-05
BDH1	NM_203314.2	1.7014	1.0334e-06	1.14062e-05
TMED7	NM_181836.3	1.70111	7.18313e-10	2.0564e-08
LOC400406	XR_017358.1	1.70082	1.23162e-05	9.62639e-05
FLJ45422	NM_001004349.1	1.70069	1.0334e-06	1.14062e-05
SLC26A9	NM_052934.2	1.70064	5.64447e-06	4.91838e-05
XRN2	NM_012255.3	1.70055	1.51184e-06	1.58327e-05
KDELC2	NM_153705.4	1.70054	1.13659e-07	1.68943e-06
IFT80	NM_020800.1	1.7005	1.17439e-06	1.27057e-05
CD209	NM_021155.2	1.70026	0.000174509	0.000912125
PFDN5	NM_145897.2	1.6998	2.62775e-11	1.21413e-09
C9orf72	NM_018325.1	1.69943	1.51184e-06	1.58327e-05
ARHGEF16	NM_014448.2	1.69932	6.94962e-05	0.00041731
NME7	NM_197972.1	1.69928	6.32664e-06	5.4373e-05
SPEG	XM_001128413.1	1.69919	6.1274e-07	7.27315e-06
C17orf91	NM_001001870.1	1.69918	2.79188e-06	2.68742e-05
ERMAP	NM_001017922.1	1.69894	5.36152e-07	6.46655e-06
SLA	NM_006748.1	1.69873	0.00311593	0.0104242
KPNA3	NM_002267.2	1.69868	5.64447e-06	4.91838e-05
MBNL1	NM_207295.1	1.69858	1.33318e-06	1.41922e-05
LRIG1	NM_015541.2	1.6985	2.42438e-10	8.19331e-09
	AA764802	1.69849	4.48063e-06	4.01657e-05
	BC009563	1.69849	7.97535e-07	9.12831e-06
AGER	NM_001136.3	1.69849	2.79188e-06	2.68742e-05
LOC646552	XM_929485.1	1.69825	2.19105e-06	2.18236e-05
PSMD14	NM_005805.3	1.69812	3.87732e-08	6.65595e-07
SMARCA5	NM_003601.2	1.69796	1.13659e-07	1.68943e-06
ZNF131	NM_003432.1	1.69769	3.86879e-05	0.00025471
ZFYVE27	NM_001002262.1	1.69768	0.000159635	0.000844364
LOC131873	XM_940071.2	1.69759	4.48063e-06	4.01657e-05
SAA1	NM_000331.3	1.69732	6.32664e-06	5.4373e-05
KRCC1	NM_016618.1	1.69719	2.3458e-07	3.16649e-06
NCOA1	NM_147223.2	1.6968	3.16395e-05	0.000214229
SPATA2L	NM_152339.2	1.69656	1.31747e-07	1.92259e-06
SRPK2	NM_182692.1	1.69633	1.21922e-08	2.42876e-07
OTUD1	XM_001134465.1	1.69566	1.08383e-09	2.94142e-08
	CD358809	1.69552	7.21773e-09	1.52969e-07
KRT37	NM_003770.4	1.69542	0.000159635	0.000844364
PNMA6A	NM_032882.2	1.69525	2.09682e-05	0.000150698
C17orf47	NM_001038704.1	1.69523	2.88459e-09	6.93302e-08
GBP6	NM_198460.1	1.69517	3.56624e-07	4.5295e-06
HDAC9	NM_014707.1	1.69503	3.48157e-09	8.17324e-08
FH	NM_000143.2	1.6948	2.3843e-09	5.85173e-08
ZFAND6	NM_019006.2	1.69474	6.1274e-07	7.27315e-06
HMGB1L1	NM_001008735.1	1.6936	1.31747e-07	1.92259e-06
BRSK1	NM_032430.1	1.69342	6.20473e-08	1.00284e-06
CHD6	NM_032221.3	1.69324	2.81082e-08	5.02581e-07
SPOPL	NM_001001664.1	1.69323	3.56624e-07	4.5295e-06
WDR16	NM_145054.4	1.6931	7.6432e-05	0.000452059
BBS7	NM_018190.2	1.69299	1.32533e-09	3.50865e-08
ASPH	NM_032468.2	1.6929	0.000145935	0.000782415
SLC1A2	NM_004171.3	1.69283	0.000983946	0.00398374
DYRK1A	NM_130436.2	1.6928	0.000111054	0.000621227
	AW469808	1.69274	2.38702e-08	4.34332e-07
SLC24A1	NM_004727.2	1.6926	3.56624e-07	4.5295e-06
LOC648622	XM_937691.1	1.69238	1.64543e-14	3.82028e-12
ERGIC1	NM_001031711.1	1.69237	3.03467e-10	9.90266e-09
	AI912585	1.69161	6.94962e-05	0.00041731
N4BP2L1	NM_001079691.1	1.69135	6.32664e-06	5.4373e-05
HLA-DRB6	NR_001298.1	1.69128	8.86159e-06	7.23559e-05
CNOT8	NM_004779.4	1.69126	6.94962e-05	0.00041731
CCDC85B	NM_006848.2	1.69111	2.32667e-05	0.000165222
	AI286043	1.69099	1.52746e-05	0.000115292
HNRNPA3P1	NR_002726.1	1.69061	4.68582e-07	5.75776e-06
SLC14A1	NM_015865.1	1.69049	9.08344e-07	1.02054e-05
NANP	NM_152667.1	1.68992	0.000780714	0.00326569
IGF2AS	NM_016412.2	1.68989	3.14688e-06	2.97305e-05
	H67125	1.68961	1.10456e-05	8.77207e-05
	BC001841	1.68961	3.87732e-08	6.65595e-07
LOC654074	XM_941635.1	1.68947	2.3843e-09	5.85173e-08
	DA098517	1.68933	4.54246e-08	7.62577e-07
SNORA32	NR_003032.1	1.68932	1.52498e-07	2.17951e-06
TC2N	NM_152332.3	1.6893	0.000347896	0.00164507
GEM	NM_181702.1	1.68927	0.00271733	0.00928746
NIPSNAP3B	NM_018376.2	1.68915	1.37215e-05	0.000105229
RIF1	NM_018151.3	1.68914	9.79154e-08	1.49219e-06
	AB072899	1.68835	3.56624e-07	4.5295e-06
STK16	NM_001008910.1	1.68833	4.09038e-07	5.10309e-06
FBLN5	NM_006329.2	1.68828	1.52498e-07	2.17951e-06
PRDX4	NM_006406.1	1.68821	4.93629e-13	4.46816e-11
PSAP	NM_001042465.1	1.68813	3.12632e-13	3.14222e-11
	AA780566	1.68801	9.08344e-07	1.02054e-05
	BM021345	1.68799	2.57969e-05	0.000179511
POF1B	NM_024921.2	1.68786	1.33318e-06	1.41922e-05
SLC16A14	NM_152527.3	1.68774	1.93812e-06	1.96242e-05
RIBC1	NM_001031745.1	1.68767	2.02359e-08	3.76162e-07
TERF1	NM_003218.2	1.68737	6.20473e-08	1.00284e-06
LOC644477	XM_932204.1	1.68664	1.76275e-07	2.46993e-06
DPYD	NM_000110.3	1.68651	1.17439e-06	1.27057e-05
	AL035987	1.68646	6.99459e-07	8.17914e-06
CFB	NM_001710.4	1.68604	1.52943e-10	5.49258e-09
CADM4	NM_145296.1	1.68599	2.85802e-05	0.000195712
	BF515487	1.68587	1.37215e-05	0.000105229
CAMSAP1L1	NM_203459.1	1.68579	3.20859e-12	2.03818e-10
RGS5	NM_003617.2	1.68563	7.18313e-10	2.0564e-08
FLJ36144	NM_182561.1	1.68526	3.30403e-08	5.79391e-07
PAIP2	NM_016480.3	1.68524	3.98654e-06	3.63827e-05
ITGA6	NM_000210.2	1.68501	7.23475e-08	1.14189e-06
CALM2	NM_001743.3	1.68485	4.4657e-11	1.92182e-09
PLD5	NM_152666.1	1.68483	1.88819e-05	0.000137405
	BM663791	1.68449	3.16395e-05	0.000214229
BMPER	NM_133468.2	1.68435	8.86159e-06	7.23559e-05
	BF001753	1.68412	3.30403e-08	5.79391e-07
C19orf43	NM_024038.2	1.68407	2.57969e-05	0.000179511
DHRS13	NM_144683.3	1.68373	6.31455e-05	0.000385659
RSPO1	NM_001038633.2	1.68359	3.56624e-07	4.5295e-06
DPP7	NM_013379.2	1.68353	1.33318e-06	1.41922e-05
WT1	NM_024426.3	1.6835	0.000133323	0.000724501
SMC4	NM_001002800.1	1.68349	1.10456e-05	8.77207e-05
SLC45A2	NM_016180.3	1.68347	3.86879e-05	0.00025471
ERI3	NM_024066.1	1.6829	5.73345e-05	0.000354741
YAF2	NM_001012424.1	1.68261	0.000293871	0.0014265
TRAIP	NM_005879.2	1.68258	2.38702e-08	4.34332e-07
	AI214903	1.68256	4.09038e-07	5.10309e-06
VEGFB	XM_001128909.1	1.68254	0.000111054	0.000621227
WAC	NM_016628.2	1.68239	2.28715e-12	1.54142e-10
LOC643365	XM_928445.1	1.68232	1.17439e-06	1.27057e-05
ASAP1	NM_018482.2	1.68214	1.51184e-06	1.58327e-05
	BX952775	1.6821	7.97535e-07	9.12831e-06
FAHD1	NM_001018104.1	1.68169	0.000208141	0.00106046
TMEM4	NM_014255.3	1.68155	5.0313e-06	4.44414e-05
	DA858050	1.6812	1.21922e-08	2.42876e-07
	CD689785	1.68112	3.56624e-07	4.5295e-06
SAT1	NM_002970.1	1.68088	6.20473e-08	1.00284e-06
	BM673544	1.68078	1.71264e-06	1.76412e-05
PDIA4	NM_004911.3	1.68051	9.08344e-07	1.02054e-05
ASS1	NM_054012.3	1.68046	0.000190645	0.000982969
ABHD7	NM_173567.3	1.6804	8.86159e-06	7.23559e-05
C2orf50	NM_182500.1	1.68004	3.49998e-05	0.000233575
	AI198908	1.67941	7.18313e-10	2.0564e-08
SNURF	NM_022804.2	1.67918	7.21773e-09	1.52969e-07
CFH	NM_001014975.1	1.67914	0.00114488	0.0045241
WFDC8	NM_130896.2	1.67908	1.52746e-05	0.000115292
	AI245256	1.67907	1.51184e-06	1.58327e-05
TIGD3	NM_145719.1	1.67895	2.70075e-07	3.57189e-06
MSC	NM_005098.3	1.67883	3.5436e-06	3.28437e-05
NEK10	NM_152534.2	1.67882	1.51184e-06	1.58327e-05
LYPD5	NM_182573.1	1.67841	9.89774e-06	7.97227e-05
TMEM1	NM_003274.3	1.67822	2.47451e-06	2.42311e-05
C21orf57	NM_058181.1	1.67801	4.7166e-05	0.000301259
SLC34A1	NM_003052.2	1.67789	8.42282e-08	1.30589e-06
	AK094462	1.67751	1.33318e-06	1.41922e-05
	AA080911	1.67743	2.57969e-05	0.000179511
BBC3	NM_014417.2	1.67661	2.3458e-07	3.16649e-06
SEPP1	NM_005410.2	1.67653	3.5436e-06	3.28437e-05
OR2T1	NM_030904.1	1.67633	1.51184e-06	1.58327e-05
C1R	XM_925842.1	1.6762	3.86879e-05	0.00025471
FLJ46109	XR_015677.1	1.67616	7.41761e-11	2.98731e-09
GMNN	NM_015895.3	1.67606	1.71233e-08	3.26404e-07
PNO1	NM_020143.2	1.6757	2.3458e-07	3.16649e-06
C14orf142	NM_032490.4	1.67538	0.000293871	0.0014265
TCEAL6	NM_001006938.1	1.67528	0.00638837	0.0190193
CXorf26	NM_016500.3	1.67514	3.48157e-09	8.17324e-08
PDZRN3	XM_001133042.1	1.67492	0.000347896	0.00164507
	BM450047	1.6749	8.86159e-06	7.23559e-05
	AI769323	1.67435	1.0334e-06	1.14062e-05
MN1	NM_002430.2	1.67431	1.71233e-08	3.26404e-07
ST6GALNAC3	NM_152996.1	1.67422	0.000347896	0.00164507
LOC652071	XM_941396.2	1.67415	9.48262e-11	3.65415e-09
DERL3	NM_198440.2	1.67327	0.000101254	0.00057556
NPNT	NM_001033047.1	1.67317	0.000227098	0.00114077
	BQ890312	1.67282	0.000145935	0.000782415
	BX100189	1.67274	3.98654e-06	3.63827e-05
EVL	NM_016337.2	1.67264	1.51184e-06	1.58327e-05
UBE2Q2	NM_173469.1	1.67188	6.13746e-12	3.49685e-10
LOC642412	XM_925931.1	1.67115	1.50557e-11	7.50925e-10
NAGS	NM_153006.2	1.67099	6.20473e-08	1.00284e-06
MTUS1	NM_001001924.1	1.67097	1.10456e-05	8.77207e-05
LOC400509	XM_942431.1	1.67092	1.76275e-07	2.46993e-06
HES6	NM_018645.3	1.67073	1.76275e-07	2.46993e-06
	BI603074	1.67071	2.38702e-08	4.34332e-07
SENP7	NM_020654.3	1.67069	1.93812e-06	1.96242e-05
KIAA1267	NM_015443.2	1.67063	8.35879e-12	4.49237e-10
	BQ072879	1.67054	2.19105e-06	2.18236e-05
UGDH	NM_003359.2	1.67052	1.59607e-12	1.15442e-10
LAMB1	NM_002291.1	1.67046	2.38702e-08	4.34332e-07
MRPL18	NM_014161.2	1.67043	6.99459e-07	8.17914e-06
CFTR	NM_000492.3	1.67037	3.98654e-06	3.63827e-05
ICA1	NM_004968.2	1.67034	4.27328e-05	0.000276905
NAPEPLD	NM_198990.3	1.67024	3.14688e-06	2.97305e-05
SDHALP1	NR_003264.1	1.67016	2.79188e-06	2.68742e-05
PADI2	NM_007365.2	1.66995	3.56624e-07	4.5295e-06
	BU630698	1.66973	1.0334e-06	1.14062e-05
ZNF85	NM_003429.2	1.66968	1.23162e-05	9.62639e-05
LOC650253	XM_939347.1	1.66953	7.97535e-07	9.12831e-06
LACTB	NM_032857.2	1.66948	5.36152e-07	6.46655e-06
C21orf45	NM_018944.2	1.66931	1.0334e-06	1.14062e-05
VDAC2	NM_003375.2	1.66928	2.70075e-07	3.57189e-06
CDC42	NM_044472.2	1.66899	0.000911421	0.00373209
RPL14	NM_001034996.1	1.66877	0.00528258	0.0161965
CNN2	NM_004368.2	1.66824	7.6432e-05	0.000452059
PEG10	NM_001040152.1	1.66823	0.000484067	0.00217575
PARP9	NM_031458.1	1.66799	1.31747e-07	1.92259e-06
KIAA1274	NM_014431.1	1.66792	6.99459e-07	8.17914e-06
CD163	NM_004244.4	1.66752	1.23162e-05	9.62639e-05
PFDN5	NM_002624.3	1.66739	2.02359e-08	3.76162e-07
PPP3CA	NM_000944.2	1.66734	2.3843e-09	5.85173e-08
LOC652634	XM_942185.1	1.66721	3.30403e-08	5.79391e-07
[truncated: 2,999 more rows]

## Sheet: Ingenuity pathway analysis
Supplementary Table 4. The IPA canonical pathways differentially expressed in ascending aortic aneurysms, when we excluded the 6 dissected samples, (N=26). Pathways with an FDR<0.05 are shown.
Ingenuity Canonical Pathways	-log(p-value)	FDR	Ratio	Downregulated	No change	Upregulated	No overlap with dataset	Molecules
Hepatic Fibrosis / Hepatic Stellate Cell Activation	7,9E00	1.25893e-08	0.328	12/183 (7%)	0/183 (0%)	48/183 (26%)	123/183 (67%)	CTGF,LHX2,COL8A1,IL6,CXCL9,TGFBR2,CXCL3,MYL4,SERPINE1,KLF12,TNFRSF11B,CXCL8,SMAD2,COL9A1,COL2A1,IFNAR2,MET,IGF2,COL21A1,IGFBP3,CD14,PDGFD,COL25A1,COL3A1,COL8A2,ICAM1,LEP,FN1,COL4A6,FGF2,LEPR,COL4A3,COL10A1,VEGFB,CCL5,COL17A1,PDGFC,FAS,BCL2,PGF,COL1A2,CCL2,IGF1,EDN1,NGFR,HGF,IGF1R,PDGFRA,TNFRSF1B,COL5A2,VCAM1,EDNRB,SMAD7,BAX,IL1R1,FGF1,LY96,EDNRA,IL1B,A2M
Adipogenesis pathway	7,34E00	4.57088e-08	0.351	15/134 (11%)	0/134 (0%)	32/134 (24%)	87/134 (65%)	LEP,PLIN1,FGF2,FZD3,BMP2,SAP30L,NR2F2,RBBP7,BMPR2,FBXW7,HIF1A,SMAD5,MNAT1,RBP1,FGFR3,FOXC2,EGR2,AKT1,KAT2B,SETDB1,CEBPA,FABP4,FZD2,PPARG,HDAC9,ARNTL,HDAC4,SMAD9,HDAC2,HAT1,XBP1,FZD9,SAP30,NOCT,SIN3A,FGF1,HDAC5,NR1D2,SIRT2,SREBF1,FZD6,GTF2H1,KLF3,FGFRL1,TCF7,RPS6KC1,RBBP4
Role of Macrophages, Fibroblasts and Endothelial Cells in Rheumatoid Arthritis	6,83E00	1.47911e-07	0.275	20/309 (6%)	0/309 (0%)	65/309 (21%)	224/309 (72%)	MAP2K4,FZD3,AXIN1,IL32,IL17RC,IL6,FCGR1A,CCND1,FGFR3,MYC,IKBKB,TRAF4,TLR1,ATF4,DKK2,OSM,TRAF5,PLCL1,FZD2,ATM,TNFRSF11B,CXCL8,SFRP4,MIF,SELE,PRKCQ,CREBBP,CREB3,FZD9,CREB5,IL7,IL33,GAB1,RHOA,GNAO1,FZD6,SFRP1,PDGFD,CAMK2G,MAP2K6,PIK3CA,ICAM1,FN1,FRZB,FGF2,PIK3R5,VEGFB,CCL5,PDGFC,NFATC1,EP300,PGF,ROR2,NFAT5,NLK,AKT1,CCL2,DKK3,NGFR,CEBPA,TLR7,PRKCE,TNFRSF1B,PPP3CA,CAMK2B,VCAM1,WNT9B,PIK3C2A,GRB2,DVL1,…
p53 Signaling	5,77E00	1.69824e-06	0.342	7/111 (6%)	0/111 (0%)	31/111 (28%)	73/111 (66%)	PIK3CA,GADD45B,PLAGL1,RRM2B,PIK3R5,HIF1A,GML,CCND1,FAS,CHEK1,BCL2,EP300,CCNG1,FGFR3,CASP6,BBC3,AKT1,KAT2B,GADD45A,THBS1,TNFRSF10A,ATM,WT1,PRKDC,HDAC9,TP53INP1,TP63,PIK3C2A,GRB2,MED1,TNFRSF10B,PERP,MDM2,BAX,PCNA,GAB1,CDKN1A,PML
EIF2 Signaling	5,47E00	3.38844e-06	0.281	11/221 (5%)	0/221 (0%)	51/221 (23%)	159/221 (72%)	RPL11,RPS27,PDPK1,CCND1,MYC,RPS7,FGFR3,EIF4G2,RPS20,RPL23A,RPL21,ATF4,ACTG2,ACTA1,ATM,PABPC1,RPL32,NOX4,ATF3,RPL36AL,RPL7L1,RPL37A,EIF3M,RPL9,RPS6,GAB1,CDK11A,RPL10,RPS15A,RPSA,PIK3CA,RPLP1,RPL36A,RPS3A,RPS18,PIK3R5,PPP1CB,RPL7A,EIF4E,RPL7,BCL2,RPS28,RPL14,AKT1,IGF1R,EIF3A,RPS17,ACTC1,RPS19,PIK3C2A,GRB2,RPL17,TRIB3,RPL23,RPS29,RPS16,SREBF1,RPS27L,EIF2B1,RPL5,EIF2AK3,EIF1AX
Integrin Signaling	5,28E00	5.24807e-06	0.279	22/219 (10%)	0/219 (0%)	39/219 (18%)	158/219 (72%)	MAP2K4,MPRIP,PFN1,ARF1,ARPC5,FGFR3,NCK2,ITGAE,PPP1R12B,RHOB,ITGA11,ARF4,CAV1,ITGB4,ACTG2,ITGB5,ACTA1,ATM,ITGAD,TSPAN5,ITGA6,TSPAN2,RHOJ,GSN,RAP1A,RHOQ,GAB1,CDC42,RHOA,PAK5,RAP1B,RAP2A,FYN,PIK3CA,ARPC1B,TSPAN7,CAPN11,RHOT2,PIK3R5,ILK,PPP1CB,CRK,ITGA10,RHOH,ACTR3,AKT1,PFN2,ARPC3,PFN3,VCL,ACTC1,ITGB1,PIK3C2A,ASAP1,GRB2,PLCG1,ROCK1,WIPF1,LIMS1,PAK2,NEDD9
Sumoylation Pathway	5,14E00	7.24436e-06	0.344	12/96 (13%)	0/96 (0%)	21/96 (22%)	63/96 (66%)	MAP2K4,RANBP2,RHOT2,RHOH,FAS,EP300,TDG,SP3,AR,RHOB,SUMO1,CEBPA,ETS1,HDAC2,CREBBP,GDI2,SENP7,MAPK9,MDM2,RHOJ,ZEB1,MAPK12,ARHGDIB,PCNA,PIAS4,RHOQ,RHOA,SENP6,MYB,SUMO2,ARHGDIA,PML,SNCA
Axonal Guidance Signaling	5,09E00	8.12831e-06	0.238	37/449 (8%)	0/449 (0%)	70/449 (16%)	342/449 (76%)	GLI2,ARPC5,NCK2,EPHB1,ABLIM3,SRGAP2,GNA13,PLCL1,ATM,PRKCQ,KALRN,SEMA5A,RAP1A,GNG10,MET,GAB1,RTN4,PAK5,PDGFD,EPHA2,RAP1B,MME,FYN,LRRC4C,PIK3CA,ARPC1B,BDNF,SEMA6A,VEGFB,CRK,PLXNA2,ABLIM1,EIF4E,ACTR3,AKT1,IGF1,SRGAP1,NGFR,TUBA3C/TUBA3D,ADAM19,PRKCE,PFN2,ARPC3,PSMD14,ROBO2,PPP3CA,ITGB1,TUBB1,PLXNA1,ADAMTS13,GRB2,PLCG1,ROBO3,WIPF1,NTRK3,EPHA5,SEMA3C,PFN1,FZD3,EPHB2,GNB5,FGFR3,SEMA6D,CFL2,ADAM23,MYL4,F…
Signaling by Rho Family GTPases	5	1e-05	0.267	19/247 (8%)	0/247 (0%)	47/247 (19%)	181/247 (73%)	MAP2K4,DIAPH3,ARPC5,GNB5,PIP5K1B,PARD6A,CLIP1,STMN1,FGFR3,PPP1R12B,RHOB,CFL2,CYBB,MYL4,ACTG2,GNA13,CDH13,ACTA1,ATM,NOX4,ARHGEF4,SEPT7,RHOJ,MAPK12,DES,PKN1,GNG10,MAP3K12,CDH2,RHOQ,CDH5,GAB1,CDC42,RHOA,ARHGEF16,NCF2,GNAO1,PAK5,SEPT12,PIK3CA,ARPC1B,CDC42EP5,RHOT2,PIK3R5,SEPT11,IQGAP1,RHOH,CDH11,ARFIP2,ACTR3,ARPC3,ACTC1,ITGB1,SEPT5,PIK3C2A,SEPT4,GRB2,GNAI1,CDH6,MAPK9,CDC42EP3,VIM,ROCK1,WIPF1,PRKCI,PA…
ILK Signaling	4,93E00	1.1749e-05	0.281	23/196 (12%)	0/196 (0%)	32/196 (16%)	141/196 (72%)	MAP2K4,MUC1,PDPK1,CCND1,NCK2,MYC,FGFR3,RHOB,CFL2,ATF4,MYL4,ITGB4,ACTG2,TMSB10/TMSB4X,TMSB4Y,ACTA1,ITGB5,ATM,CREB3,CREBBP,RHOJ,CREB5,MAPK12,PPP2CB,RHOQ,GAB1,CDC42,RHOA,MAP2K6,FLNB,PIK3CA,FN1,BMP2,RHOT2,PIK3R5,ILK,VEGFB,HIF1A,PDGFC,RHOH,PGF,EP300,AKT1,PPP2R2C,VCL,ACTC1,NACA,ITGB1,PIK3C2A,GRB2,MAPK9,VIM,PPP2R5A,LIMS1,PPP2R5E
HMGB1 Signaling	4,13E00	7.4131e-05	0.293	6/133 (5%)	0/133 (0%)	33/133 (25%)	94/133 (71%)	MAP2K6,MAP2K4,PIK3CA,ICAM1,AGER,RHOT2,RBBP7,PIK3R5,IL6,RHOH,IL17B,HMGB1,FGFR3,AKT1,KAT2B,RHOB,CCL2,NGFR,OSM,SERPINE1,TNFRSF1B,TNFRSF11B,ATM,CXCL8,SELE,VCAM1,PIK3C2A,HAT1,GRB2,MAPK9,RHOJ,IL1R1,MAPK12,RHOQ,GAB1,CDC42,RHOA,IL1B,CSF2
Leukocyte Extravasation Signaling	4,02E00	9.54993e-05	0.262	20/210 (10%)	0/210 (0%)	35/210 (17%)	155/210 (74%)	MAP2K4,FGFR3,CYBB,ARHGAP12,ACTG2,DLC1,ACTA1,ATM,PRKCQ,ITGA6,THY1,BMX,MAPK12,RAP1A,TIMP4,MMP23B,CDH5,GAB1,CDC42,RHOA,NCF2,ARHGAP35,RAP1B,PIK3CA,ICAM1,PIK3R5,CRK,RHOH,PRKCE,VCL,MMP12,ACTC1,ITGB1,TIMP3,VCAM1,PIK3C2A,MMP28,CXCR4,GRB2,GNAI1,PLCG1,MAPK9,SELPLG,ROCK1,TEC,BTK,F11R,WIPF1,EDIL3,CLDN5,PRKCI,FER,CD44,ARHGAP8/PRR5-ARHGAP8,CTNND1
Germ Cell-Sertoli Cell Junction Signaling	3,94E00	0.000114815	0.272	19/173 (11%)	0/173 (0%)	28/173 (16%)	126/173 (73%)	MAP2K6,MAP2K4,PIK3CA,AXIN1,RHOT2,NECTIN3,PIK3R5,ILK,PDPK1,IQGAP1,RHOH,TGFBR2,FGFR3,AKT1,RHOB,CFL2,SORBS1,TUBA3C/TUBA3D,JUP,VCL,ACTG2,ACTC1,ACTA1,RAB8B,ATM,ITGB1,TUBB1,TUBB3,PIK3C2A,GRB2,TUBA4A,ITGA6,MAPK9,RHOJ,GSN,MAPK12,MAP3K12,CDH2,RHOQ,GAB1,CDC42,RHOA,FER,PAK2,PAK5,A2M,CTNND1
Calcium Signaling	3,92E00	0.000120226	0.27	24/178 (13%)	0/178 (0%)	24/178 (13%)	130/178 (73%)	RAP1B,RAP2A,CAMK1,CAMK1D,CHRFAM7A,ATP2B1,TNNT3,GRIA1,TNNC1,TPM1,TRPC5,ATP2A2,NFATC1,CABIN1,EP300,NFAT5,RYR3,ATF4,MYL4,ASPH,ACTC1,ACTA1,PPP3CA,GRIK1,CAMK2B,GRIN2B,HDAC9,HDAC4,TP63,HDAC2,ITPR2,RYR2,CREB3,CREBBP,GRIA2,TPM3,SLC8A2,CREB5,RAP1A,PNCK,HDAC5,RCAN1,CALM1 (includes others),MEF2C,CHRNB3,ATP2B4,CAMKK2,CAMK2G
Regulation of Actin-based Motility by Rho	3,92E00	0.000120226	0.319	11/91 (12%)	0/91 (0%)	18/91 (20%)	62/91 (68%)	PFN1,MPRIP,ARPC1B,ARPC5,RHOT2,PPP1CB,PIP5K1B,RHOH,ACTR3,PPP1R12B,RHOB,PFN2,PFN3,MYL4,ARPC3,ACTG2,ACTC1,ACTA1,ITGB1,RHOJ,GSN,ROCK1,WIPF1,RHOQ,CDC42,RHOA,PAK2,PAK5,ARHGDIA
Wnt/β-catenin Signaling	3,89E00	0.000128825	0.272	15/169 (9%)	0/169 (0%)	31/169 (18%)	123/169 (73%)	FRZB,CSNK1G1,AXIN1,FZD3,ILK,BMPR2,SOX13,CCND1,EP300,MYC,TGFBR2,APPL1,NLK,AKT1,DKK3,RARB,DKK2,PPP2R2C,FZD2,SFRP4,GJA1,WNT9B,CSNK1G2,CSNK1G3,DVL1,WNT2B,CREBBP,ACVR1,MDM2,FZD9,ACVR1B,PPP2R5A,PPP2CB,CDH2,CDH5,GNAO1,TLE3,CD44,TLE4,FZD6,NR5A2,SOX8,SFRP1,PPP2R5E,WNT11,POU5F1
Ephrin Receptor Signaling	3,87E00	0.000134896	0.27	15/174 (9%)	0/174 (0%)	32/174 (18%)	127/174 (73%)	RAP1B,FYN,ARPC1B,EPHB2,PTPN13,AXIN1,ARPC5,GNB5,VEGFB,CRK,PDGFC,EP300,PGF,NCK2,EPHB6,EPHB1,ACTR3,AKT1,CFL2,SORBS1,ATF4,ARPC3,GNA13,ITGB1,GRIN2B,KALRN,CXCR4,GRB2,CREBBP,CREB3,GNAI1,CREB5,RAP1A,EFNA4,GNG10,FGF1,ROCK1,WIPF1,CDC42,RHOA,PAK2,GNAO1,EPHA5,PAK5,DOK1,PDGFD,EPHA2
Glucocorticoid Receptor Signaling	3,64E00	0.000229087	0.24	20/287 (7%)	0/287 (0%)	49/287 (17%)	218/287 (76%)	MAP2K4,SGK1,HSPA1A/HSPA1B,SLPI,ARID2,IL6,MNAT1,CD163,TAF13,FCGR1A,FGFR3,HMGB1,TGFBR2,HSPA4,IKBKB,CXCL3,SUMO1,SMARCC2,SERPINE1,ATM,SMAD2,TAF9,CXCL8,SELE,MED1,CREBBP,GTF2F1,MAPK12,MED14,HSPA8,TAF1,GAB1,SMARCA2,NCOA1,HSP90AA1,GTF2H1,ESR1,PIK3CA,ICAM1,PIK3R5,CCL5,NFATC1,PTGES3,BCL2,EP300,NFAT5,CCL13,KAT2B,AR,AKT1,CCL2,FOXO3,CEBPA,PPP3CA,ADRB2,POLR2J2/POLR2J3,TAF12,VCAM1,PIK3C2A,GRB2,MAPK9,HSPA2,CD3D,…
Xenobiotic Metabolism Signaling	3,64E00	0.000229087	0.24	27/287 (9%)	0/287 (0%)	42/287 (15%)	218/287 (76%)	MAP2K4,CAMK1,CAMK1D,IL6,ARNT,FGFR3,CHST2,MAOB,ALDH1A1,SUMO1,UGT2B11,FMO4,ALDH6A1,ATM,ALDH1B1,MGST1,HDAC4,PRKCQ,MED1,CREBBP,MAPK12,HDAC5,MAP3K12,PPP2CB,ANKRA2,GAB1,SMOX,RBX1,ALDH1A2,NCOA1,HSP90AA1,MAPK7,CAMK2G,MAP2K6,ALDH4A1,PIK3CA,GSTM5,ABCC2,HS2ST1,PIK3R5,PTGES3,EP300,HMOX1,CES1,ALDH1A3,CHST3,PRKCE,PPP2R2C,FMO1,NFE2L2,ALDH5A1,CAMK2B,FMO3,PIK3C2A,GRB2,NQO1,MAPK9,PPP2R5A,IL4I1,PRKCI,SULT1A1,CAT,IL…
RhoA Signaling	3,57E00	0.000269153	0.287	12/122 (10%)	0/122 (0%)	23/122 (19%)	87/122 (71%)	PFN1,MPRIP,ARPC1B,CDC42EP5,ARPC5,PPP1CB,PIP5K1B,SEPT11,ACTR3,PPP1R12B,IGF1,CFL2,IGF1R,PFN2,ARHGAP12,MYL4,ARPC3,GNA13,ACTG2,DLC1,ACTC1,SEMA3F,ACTA1,PLXNA1,SEPT5,SEPT4,SEPT7,CDC42EP3,PKN1,ROCK1,RHOA,ARHGAP35,SEPT12,ARHGAP8/PRR5-ARHGAP8,KTN1
Wnt/Ca+ pathway	3,49E00	0.000323594	0.351	8/57 (14%)	0/57 (0%)	12/57 (21%)	37/57 (65%)	FZD3,AXIN1,CREBBP,CREB3,DVL1,PDE6C,PLCG1,FZD9,CREB5,ROR1,NFATC1,EP300,PDE6H,PLCB4,NFAT5,FZD6,ATF4,PLCL1,FZD2,PPP3CA
HIF1α Signaling	3,41E00	0.000389045	0.287	10/115 (9%)	0/115 (0%)	23/115 (20%)	82/115 (71%)	PIK3CA,PIK3R5,VEGFB,HIF1A,NAA10,PDGFC,LDHB,SLC2A3,EP300,PGF,ARNT,FGFR3,AKT1,EDN1,EGLN3,MMP12,ATM,PIK3C2A,MMP28,GRB2,MAPK4,CREBBP,MAPK9,MDM2,MAPK12,MMP23B,GAB1,RBX1,NCOA1,HSP90AA1,MAPK7,LDHA,VHL
Clathrin-mediated Endocytosis Signaling	3,37E00	0.00042658	0.254	13/197 (7%)	0/197 (0%)	37/197 (19%)	147/197 (75%)	APOE,PIK3CA,APOB,F2R,ARPC1B,APOF,FGF2,EPHB2,PICALM,ARPC5,PIK3R5,VEGFB,PDGFC,PGF,FGF13,FGFR3,RAB5A,LYZ,ACTR3,IGF1,AAK1,ARPC3,SERPINA1,ACTG2,ITGB4,ACTC1,PPP3CA,ITGB5,ACTA1,ATM,ITGB1,PIK3C2A,GRB2,FGF9,CLTC,MDM2,PCYOX1,FGF6,FGF1,MET,HSPA8,SYNJ1,GAB1,CDC42,CLTCL1,APOC1,TFRC,DNM1L,PDGFD,APOD
IL-8 Signaling	3,37E00	0.00042658	0.254	13/197 (7%)	0/197 (0%)	37/197 (19%)	147/197 (75%)	MAP2K4,GNB5,CCND1,FGFR3,IKBKB,RHOB,CYBB,CXCL1,GNA13,TEK,ITGB5,ATM,CXCL8,NOX4,PLD3,PRKCQ,DEFA1 (includes others),RHOJ,MAPK12,GNG10,RHOQ,GAB1,RHOA,NCF2,PIK3CA,ANGPT2,NAPEPLD,ICAM1,RHOT2,PIK3R5,VEGFB,IQGAP1,RHOH,PDGFC,BCL2,PGF,HMOX1,AKT1,CXCR2,PRKCE,VCAM1,PIK3C2A,GRB2,GNAI1,MAPK9,BAX,ROCK1,PRKCI,PAK2,IRAK2
RhoGDI Signaling	3,34E00	0.000457088	0.26	17/173 (10%)	0/173 (0%)	28/173 (16%)	128/173 (74%)	ARPC1B,RHOT2,ARPC5,GNB5,PIP5K1B,RHOH,CDH11,EP300,PPP1R12B,ACTR3,RHOB,CFL2,ARHGAP12,ARPC3,MYL4,ACTG2,GNA13,CDH13,ACTC1,DLC1,ACTA1,ITGB1,ARHGEF4,CREBBP,GDI2,GNAI1,CDH6,RHOJ,ARHGDIB,GNG10,ROCK1,CDH2,RHOQ,CDH5,CDC42,RHOA,ARHGEF16,PAK2,GNAO1,CD44,ARHGAP35,PAK5,ARHGDIA,ESR1,ARHGAP8/PRR5-ARHGAP8
PCP pathway	3,29E00	0.000512861	0.333	6/63 (10%)	0/63 (0%)	15/63 (24%)	42/63 (67%)	MAP2K4,PFN1,WNT9B,FZD3,DAAM1,DVL1,WNT2B,MAPK9,CTHRC1,FZD9,MAPK12,ROCK1,RSPO3,ROR2,RHOA,FZD6,PFN2,PRICKLE1,FZD2,WNT11,HSPB1
Neurotrophin/TRK Signaling	3,28E00	0.000524807	0.316	9/76 (12%)	0/76 (0%)	15/76 (20%)	52/76 (68%)	MAP2K6,MAP2K4,PIK3CA,PIK3C2A,SPRY1,BDNF,GRB2,CREBBP,CREB3,PIK3R5,PLCG1,PDPK1,CREB5,EP300,FGFR3,NTRK2,AKT1,GAB1,NTRK3,CDC42,NGFR,SPRY2,ATF4,ATM
mTOR Signaling	3,26E00	0.000549541	0.251	10/199 (5%)	0/199 (0%)	40/199 (20%)	149/199 (75%)	RPS27,PDPK1,RPS7,FGFR3,RHOB,EIF4G2,RPS20,ATM,PLD3,PRKCQ,RHOJ,EIF3M,RPS6,PPP2CB,RHOQ,GAB1,RHOA,RPS15A,RPSA,TSC1,PIK3CA,NAPEPLD,RPS3A,RPS18,RHOT2,PIK3R5,VEGFB,HIF1A,RHOH,PDGFC,EIF4E,PGF,RPS28,HMOX1,AKT1,EIF3A,PRKCE,PPP2R2C,RPS6KA2,RPS17,RPS19,PIK3C2A,GRB2,RPS29,PPP2R5A,RPS16,PRKCI,RPS27L,PPP2R5E,ARHGAP8/PRR5-ARHGAP8
Dendritic Cell Maturation	3,21E00	0.000616595	0.253	11/190 (6%)	0/190 (0%)	37/190 (19%)	142/190 (75%)	MAP2K4,B2M,PIK3CA,ICAM1,LEP,LEPR,IL32,PIK3R5,HLA-DQA1,COL10A1,CD83,IL6,FCGR1A,EP300,COL1A2,FGFR3,IKBKB,AKT1,HLA-DRB1,DDR2,NGFR,HLA-DRB3,HLA-DRA,ATF4,TNFRSF1B,PLCL1,FCGR1B,TNFRSF11B,ATM,PIK3C2A,GRB2,CREB3,CREBBP,COL2A1,PLCG1,MAPK9,CREB5,MAPK12,IL33,PLCB4,HLA-DRB4,GAB1,HLA-C,FSCN1,IL1B,CSF2,HLA-DRB5,COL3A1
Melatonin Degradation II	3,19E00	0.000645654	1	1/4 (25%)	0/4 (0%)	3/4 (75%)	0/4 (0%)	MAOB,SMOX,MAOA,IL4I1
VDR/RXR Activation	3,1E00	0.000794328	0.308	5/78 (6%)	0/78 (0%)	19/78 (24%)	54/78 (69%)	WT1,SPP1,PRKCQ,MED1,CCL5,KLF4,PSMC5,EP300,CXCL10,YY1,PRKCI,CAMP,GADD45A,RUNX2,CDKN1A,HOXA10,IGFBP3,NCOA1,CEBPA,PRKCE,CD14,CDKN1B,CST6,CSF2
Role of IL-17F in Allergic Inflammatory Airway Diseases	3,1E00	0.000794328	0.364	3/44 (7%)	0/44 (0%)	13/44 (30%)	28/44 (64%)	CXCL8,CREBBP,CREB3,IL17RC,IL6,CREB5,CXCL6,EP300,CXCL10,CCL2,IGF1,IL1B,ATF4,CXCL1,RPS6KA2,CSF2
Actin Cytoskeleton Signaling	3,06E00	0.000870964	0.241	20/228 (9%)	0/228 (0%)	35/228 (15%)	173/228 (76%)	MPRIP,PFN1,F2R,DIAPH3,ARPC5,PIP5K1B,SSH1,FGFR3,PPP1R12B,CYFIP2,CFL2,MYL4,GNA13,ACTG2,TMSB10/TMSB4X,SSH2,TMSB4Y,ACTA1,ATM,MATK,TIAM1,ARHGEF4,FGF9,GSN,GAB1,CDC42,RHOA,CD14,ARHGAP35,PAK5,PDGFD,ABI2,PIK3CA,FN1,ARPC1B,FGF2,PIK3R5,PPP1CB,CRK,IQGAP1,PDGFC,FGF13,ACTR3,PFN2,ARPC3,PFN3,VCL,ACTC1,ITGB1,PIK3C2A,GRB2,FGF6,FGF1,ROCK1,PAK2
Production of Nitric Oxide and Reactive Oxygen Species in Macrophages	3,05E00	0.000891251	0.249	14/193 (7%)	0/193 (0%)	34/193 (18%)	145/193 (75%)	RAP1B,MAP2K4,PPARA,APOE,PIK3CA,APOB,APOF,RHOT2,PIK3R5,PPP1CB,SPI1,RHOH,FGFR3,IKBKB,LYZ,AKT1,RHOB,NGFR,HOXA10,CYBB,PRKCE,SERPINA1,PPP2R2C,TNFRSF1B,TNFRSF11B,ATM,PRKCQ,PIK3C2A,GRB2,CREBBP,PLCG1,MAPK9,RHOJ,PCYOX1,MAPK12,RAP1A,PPP2R5A,MAP3K12,PPP2CB,RHOQ,PRKCI,GAB1,RHOA,NCF2,CAT,APOC1,PPP2R5E,APOD
Complement System	2,97E00	0.00107152	0.378	1/37 (3%)	0/37 (0%)	13/37 (35%)	23/37 (62%)	C4A/C4B,C1R,CFD,CD55,C4BPB,C7,CFI,CFB,MASP1,C1QC,CFH,C1QB,CD46,C3AR1
Role of Osteoblasts, Osteoclasts and Chondrocytes in Rheumatoid Arthritis	2,88E00	0.00131826	0.237	15/232 (6%)	0/232 (0%)	40/232 (17%)	177/232 (76%)	MAP2K4,AXIN1,FZD3,TAB2,IL6,FGFR3,IKBKB,CASP9,RUNX2,DKK2,TRAF5,BIRC3,FZD2,TNFRSF11B,ATM,SFRP4,SPP1,SMAD9,BMP8B,FZD9,MAPK12,GSN,IL7,IL33,GAB1,FZD6,SFRP1,MAP2K6,PIK3CA,FRZB,BMP2,PIK3R5,BMPR2,SMAD5,NFATC1,BCL2,AKT1,NFAT5,IGF1,DKK3,NGFR,TNFRSF1B,PPP3CA,ITGB1,PIK3C2A,WNT9B,GRB2,DVL1,WNT2B,MAPK9,IL1R1,CALM1 (includes others),IL1B,CSF2,WNT11
Renal Cell Carcinoma Signaling	2,85E00	0.00141254	0.296	7/81 (9%)	0/81 (0%)	17/81 (21%)	57/81 (70%)	ETS1,PIK3CA,PIK3C2A,GRB2,CREBBP,PIK3R5,CRK,HIF1A,RAP1A,ARNT,EP300,MET,FGFR3,AKT1,GAB1,CDC42,RBX1,HGF,PAK2,EGLN3,PAK5,FH,VHL,ATM
Human Embryonic Stem Cell Pluripotency	2,81E00	0.00154882	0.259	11/143 (8%)	0/143 (0%)	26/143 (18%)	106/143 (74%)	PIK3CA,FGF2,AXIN1,FZD3,BDNF,BMP2,PIK3R5,PDPK1,BMPR2,SMAD5,PDGFC,TGFBR2,FGFR3,AKT1,PDGFRA,FZD2,ATM,SMAD2,S1PR5,PIK3C2A,WNT9B,GRB2,DVL1,WNT2B,BMP8B,ACVR1,SMAD7,FZD9,S1PR3,NTRK2,GAB1,NTRK3,FZD6,FGFRL1,PDGFD,WNT11,POU5F1
Putrescine Degradation III	2,79E00	0.00162181	0.435	5/23 (22%)	0/23 (0%)	5/23 (22%)	13/23 (57%)	ALDH4A1,ALDH1B1,MAOB,ALDH1A1,ALDH1A3,SMOX,ALDH1A2,SAT1,MAOA,IL4I1
Glioblastoma Multiforme Signaling	2,74E00	0.0018197	0.252	12/159 (8%)	0/159 (0%)	28/159 (18%)	119/159 (75%)	TSC1,PIK3CA,AXIN1,FZD3,RHOT2,PIK3R5,CCND1,PDGFC,RHOH,MYC,FGFR3,AKT1,RHOB,IGF1,IGF1R,PDGFRA,PLCL1,FZD2,E2F2,ATM,PIK3C2A,WNT9B,ITPR2,GRB2,WNT2B,PLCG1,MDM2,FZD9,RHOJ,IGF2,PLCB4,RHOQ,GAB1,CDC42,RHOA,CDKN1A,FZD6,CDKN1B,PDGFD,WNT11
Pyrimidine Ribonucleotides Interconversion	2,73E00	0.00186209	0.349	5/43 (12%)	0/43 (0%)	10/43 (23%)	28/43 (65%)	ENTPD4,ENTPD8,ENTPD1,NUDT9,NME2,NME7,NUDT15,RECQL,NME6,SMARCA1,AK1,AK5,ENTPD3,CMPK1,ENTPD7
Molecular Mechanisms of Cancer	2,68E00	0.0020893	0.217	26/374 (7%)	0/374 (0%)	55/374 (15%)	293/374 (78%)	MAP2K4,FZD3,AXIN1,TAB2,CDKN2C,CCND1,FGFR3,TGFBR2,MYC,CASP9,BBC3,RHOB,GNA13,BIRC3,FZD2,E2F2,ATM,SMAD2,ARHGEF4,PRKCQ,SMAD9,CREBBP,BMP8B,FZD9,RHOJ,MAPK12,RAP1A,RHOQ,MAX,GAB1,CDC42,RHOA,ARHGEF16,APH1A,GNAO1,FZD6,PAK5,CAMK2G,RAP1B,MAP2K6,FYN,RAP2A,PIK3CA,BMP2,RHOT2,PIK3R5,BMPR2,CRK,HIF1A,SMAD5,RHOH,FAS,CHEK1,BCL2,EP300,CASP6,NLK,AKT1,PRKCE,CAMK2B,ITGB1,PRKDC,WNT9B,PIK3C2A,GRB2,HAT1,DVL1,WNT2B,SMAD7,GN…
Virus Entry via Endocytic Pathways	2,66E00	0.00218776	0.275	11/102 (11%)	0/102 (0%)	17/102 (17%)	74/102 (73%)	B2M,FYN,FLNB,PIK3CA,PIK3R5,FGFR3,CD55,CAV1,PRKCE,ITGB4,ACTG2,ACTC1,ACTA1,ITGB5,ATM,ITGB1,PRKCQ,PIK3C2A,GRB2,CLTC,ITGA6,PLCG1,PRKCI,GAB1,HLA-C,CDC42,CLTCL1,TFRC
NGF Signaling	2,62E00	0.00239883	0.265	10/117 (9%)	0/117 (0%)	21/117 (18%)	86/117 (74%)	RAP1B,MAP2K4,PIK3CA,PIK3R5,PDPK1,CRK,EP300,FGFR3,IKBKB,AKT1,NGFR,TRAF4,ATF4,RPS6KA2,ATM,PIK3C2A,GRB2,CREBBP,CREB3,PLCG1,MAPK9,BAX,CREB5,MAPK12,RAP1A,ROCK1,MAP3K12,GAB1,CDC42,RHOA,MAPK7
ATM Signaling	2,56E00	0.00275423	0.288	8/80 (10%)	0/80 (0%)	15/80 (19%)	57/80 (71%)	MAP2K4,SMC3,GADD45B,ATF1,CREBBP,CREB3,MAPK9,MDM2,ZEB1,CREB5,CBX5,MAPK12,KAT5,CHEK1,SMC1A,EP300,CBX1,GADD45A,H2AFX,CDKN1A,ATF4,CBX3,ATM
Caveolar-mediated Endocytosis Signaling	2,55E00	0.00281838	0.296	7/71 (10%)	0/71 (0%)	14/71 (20%)	50/71 (70%)	ITGAD,ITGB1,B2M,FYN,FLNB,ITGA6,CD48,COPG2,ITGA10,DYRK3,ITGAE,CD55,RAB5A,HLA-C,ITGA11,CAV1,ACTG2,ITGB4,ACTC1,ACTA1,ITGB5
FGF Signaling	2,51E00	0.0030903	0.278	7/90 (8%)	0/90 (0%)	18/90 (20%)	65/90 (72%)	MAP2K6,PIK3CA,PIK3C2A,FGF2,GRB2,FGF9,CREBBP,CREB3,PIK3R5,PLCG1,CRK,CREB5,MAPK12,EP300,FGF6,FGF1,FGF13,FGFR3,MET,AKT1,GAB1,HGF,ATF4,FGFRL1,ATM
Pyrimidine Ribonucleotides De Novo Biosynthesis	2,51E00	0.0030903	0.333	5/45 (11%)	0/45 (0%)	10/45 (22%)	30/45 (67%)	ENTPD4,ENTPD8,ENTPD1,NUDT9,NME2,NME7,NUDT15,RECQL,NME6,SMARCA1,AK1,AK5,ENTPD3,CMPK1,ENTPD7
Glioma Signaling	2,45E00	0.00354813	0.264	10/110 (9%)	0/110 (0%)	19/110 (17%)	81/110 (74%)	PIK3CA,CAMK1,CAMK1D,PIK3R5,CDKN2C,CCND1,PDGFC,FGFR3,AKT1,IGF1,PDGFRA,IGF1R,PRKCE,E2F2,CAMK2B,ATM,PRKCQ,PIK3C2A,GRB2,PLCG1,MDM2,SIN3A,CALM1 (includes others),IGF2,PRKCI,GAB1,CDKN1A,PDGFD,CAMK2G
Assembly of RNA Polymerase I Complex	2,44E00	0.00363078	0.545	2/11 (18%)	0/11 (0%)	4/11 (36%)	5/11 (45%)	TAF1A,POLR1A,POLR1B,TAF1C,UBTF,TAF1B
Gαq Signaling	2,43E00	0.00371535	0.244	9/160 (6%)	0/160 (0%)	30/160 (19%)	121/160 (76%)	NAPEPLD,PIK3CA,RGS18,RHOT2,GNB5,PIK3R5,RHOH,NFATC1,FGFR3,HMOX1,IKBKB,AKT1,RHOB,PRKCE,AVPR1B,PPP3CA,ADRA1B,ATM,RGS2,PRKCQ,PLD3,PIK3C2A,ITPR2,GRB2,RGS16,RGS4,PLCG1,RHOJ,GNG10,CHRM5,BTK,ROCK1,CALM1 (includes others),PLCB4,RHOQ,PRKCI,GAB1,RHOA,ADRA1A
Amyotrophic Lateral Sclerosis Signaling	2,39E00	0.0040738	0.261	9/111 (8%)	0/111 (0%)	20/111 (18%)	82/111 (74%)	PIK3CA,GDNF,CAPN11,GRIA1,PIK3R5,VEGFB,PDGFC,BCL2,PGF,FGFR3,RAB5A,CASP9,IGF1,BIRC3,RNF19A,PPP3CA,GRIK1,ATM,GRIN2B,PIK3C2A,GRB2,GRIA2,CACNA1C,NEFH,BAX,CCS,GAB1,CAT,SLC1A2
S-methyl-5-thio-α-D-ribose 1-phosphate Degradation	2,39E00	0.0040738	1	1/3 (33%)	0/3 (0%)	2/3 (67%)	0/3 (0%)	APIP,MRI1,ADI1
CD28 Signaling in T Helper Cells	2,37E00	0.0042658	0.252	8/131 (6%)	0/131 (0%)	25/131 (19%)	98/131 (75%)	MAP2K4,FYN,PIK3CA,ARPC1B,ARPC5,PIK3R5,HLA-DQA1,PDPK1,CTLA4,NFATC1,FGFR3,IKBKB,ACTR3,AKT1,HLA-DRB1,NFAT5,HLA-DRA,ARPC3,PPP3CA,ATM,PRKCQ,PIK3C2A,ITPR2,GRB2,PLCG1,MAPK9,MAPK12,CD3D,CALM1 (includes others),GAB1,CDC42,LAT,HLA-DRB5
Epithelial Adherens Junction Signaling	2,37E00	0.0042658	0.247	15/146 (10%)	0/146 (0%)	21/146 (14%)	110/146 (75%)	RAP1B,ARPC1B,NECTIN3,ARPC5,BMPR2,CRK,IQGAP1,CLIP1,TGFBR2,YES1,AKT1,ACTR3,SORBS1,HGF,TUBA3C/TUBA3D,MYL4,ARPC3,VCL,ACTG2,JUP,ACTC1,ACTA1,TUBB1,TUBB3,ACVR1,TUBA4A,RAP1A,ACVR1B,FGF1,MET,CDH2,MAGI1,CDC42,RHOA,FER,CTNND1
cAMP-mediated signaling	2,37E00	0.0042658	0.229	27/223 (12%)	0/223 (0%)	24/223 (11%)	172/223 (77%)	ENPP6,CAMK1,CAMK1D,PDE3A,RGS10,TDP2,ATF4,SMPDL3A,PDE2A,CREB3,CREBBP,PDE6C,RGS4,CREB5,DRD2,RAP1A,PDE6H,PDE1C,CHRM5,S1PR3,AKAP13,NPR3,GNAO1,CAMK2G,AKAP12,NAPEPLD,RGS18,HTR4,PTGDR,DUSP6,PDE1A,OPRL1,AKAP11,EP300,AKAP2,CXCR2,PDE4D,PTGER4,PPP3CA,CAMK2B,ADRB2,RGS2,PDE4C,FPR2,GNAI1,CALM1 (includes others),GPER1,VIPR1,P2RY12,PDE8B,AKAP1
Granulocyte Adhesion and Diapedesis	2,35E00	0.00446684	0.237	10/177 (6%)	0/177 (0%)	32/177 (18%)	135/177 (76%)	FPR3,SELL,ICAM1,CCL20,CCL5,CXCL9,CCL4L1/CCL4L2,CXCL10,CXCL3,CCL13,CCL2,CXCR2,NGFR,CXCL14,CXCL1,MMP12,TNFRSF1B,CCL19,TNFRSF11B,CSF3R,ITGB1,CXCL8,VCAM1,SELE,MMP28,CXCR4,CKLF,FPR2,GNAI1,ITGA6,THY1,IL1R1,CXCL6,SELPLG,IL33,MMP23B,CLDN5,CDH5,IL1B,CXCL2,CCL18,HSPB1
Rac Signaling	2,33E00	0.00467735	0.256	8/117 (7%)	0/117 (0%)	22/117 (19%)	87/117 (74%)	MAP2K4,ABI2,PIK3CA,ARPC1B,ARPC5,PIK3R5,PIP5K1B,IQGAP1,PARD6A,FGFR3,ARFIP2,CYFIP2,ACTR3,CFL2,CYBB,ARPC3,ATM,ITGB1,TIAM1,NOX4,PIK3C2A,GRB2,PRKCI,GAB1,CDC42,RHOA,NCF2,PAK2,CD44,PAK5
Fcγ Receptor-mediated Phagocytosis in Macrophages and Monocytes	2,31E00	0.00489779	0.269	7/93 (8%)	0/93 (0%)	18/93 (19%)	68/93 (73%)	FYN,NAPEPLD,PLD3,PRKCQ,ARPC1B,ARPC5,PLCG1,DGKB,CRK,FYB,FCGR1A,NCK2,HMOX1,YES1,ACTR3,PRKCI,AKT1,CDC42,ARPC3,PRKCE,ACTG2,CSF2,ACTC1,ACTA1,FGR
Hypoxia Signaling in the Cardiovascular System	2,3E00	0.00501187	0.292	6/65 (9%)	0/65 (0%)	13/65 (20%)	46/65 (71%)	UBE2A,CREBBP,NQO1,CREB3,MDM2,HIF1A,CREB5,ARNT,EP300,AKT1,EDN1,SUMO1,HSP90AA1,ATF4,UBE2E3,LDHA,UBE2E1,VHL,ATM
Actin Nucleation by ARP-WASP Complex	2,29E00	0.00512861	0.304	4/56 (7%)	0/56 (0%)	13/56 (23%)	39/56 (70%)	ITGB1,ARPC1B,GRB2,RHOT2,ARPC5,RHOJ,RHOH,ROCK1,NCK2,WIPF1,RHOQ,ACTR3,PPP1R12B,RHOB,CDC42,RHOA,ARPC3
Huntington's Disease Signaling	2,28E00	0.00524807	0.224	18/241 (7%)	0/241 (0%)	36/241 (15%)	187/241 (78%)	MAP2K4,SGK1,HSPA1A/HSPA1B,GNB5,PDPK1,FGFR3,HSPA4,CTSD,CASP9,CPLX2,ATF4,DLG4,ATM,PRKCQ,HDAC4,HDAC2,CLTC,CREB3,CREBBP,CREB5,HDAC5,GNG10,HSPA8,GAB1,PENK,CLTCL1,SNCA,PIK3CA,CAPN11,BDNF,PIK3R5,CASP4,EP300,TGM2,CASP6,ARFIP2,AKT1,IGF1,IGF1R,PRKCE,POLR2J2/POLR2J3,HDAC9,GRIN2B,PIK3C2A,YKT6,GRB2,MAPK9,BAX,HSPA2,SNAP25,SIN3A,PLCB4,PRKCI,DNM1L
Paxillin Signaling	2,27E00	0.00537032	0.257	10/113 (9%)	0/113 (0%)	19/113 (17%)	84/113 (74%)	MAP2K4,PIK3CA,ARF1,PIK3R5,CRK,ITGA10,NCK2,ITGAE,FGFR3,ARFIP2,ITGA11,ITGB4,VCL,ACTG2,ACTC1,ACTA1,ITGB5,ATM,ITGAD,ITGB1,PIK3C2A,GRB2,ITGA6,MAPK9,MAPK12,GAB1,CDC42,PAK2,PAK5
Myc Mediated Apoptosis Signaling	2,27E00	0.00537032	0.286	5/70 (7%)	0/70 (0%)	15/70 (21%)	50/70 (71%)	MAP2K4,PIK3CA,YWHAG,PIK3C2A,YWHAE,GRB2,PIK3R5,MAPK9,BAX,MAPK12,FAS,BCL2,MYC,FGFR3,AKT1,CASP9,GAB1,IGF1,IGF1R,ATM
Glioma Invasiveness Signaling	2,27E00	0.00537032	0.286	6/70 (9%)	0/70 (0%)	14/70 (20%)	50/70 (71%)	TIMP3,PIK3CA,F2R,PIK3C2A,GRB2,HMMR,RHOT2,PIK3R5,PLAUR,RHOJ,RHOH,FGFR3,TIMP4,RHOQ,RHOB,GAB1,RHOA,CD44,ITGB5,ATM
tRNA Splicing	2,24E00	0.0057544	0.333	6/39 (15%)	0/39 (0%)	7/39 (18%)	26/39 (67%)	SMPDL3A,ENPP6,NAPEPLD,PDE2A,PDE4C,PDE3A,PDE6C,TDP2,PDE4D,PDE8B,PDE1A,PDE1C,PDE6H
Coagulation System	2,22E00	0.0060256	0.343	4/35 (11%)	0/35 (0%)	8/35 (23%)	23/35 (66%)	F10,F2R,PROS1,F5,F13A1,VWF,PLAUR,SERPINA1,SERPINE1,TFPI,F3,A2M
LPS/IL-1 Mediated Inhibition of RXR Function	2,2E00	0.00630957	0.225	18/222 (8%)	0/222 (0%)	32/222 (14%)	172/222 (77%)	PPARA,MAP2K4,ABCG1,SLC27A4,CHST2,MAOB,ALDH1A1,FMO4,ALDH6A1,TNFRSF11B,ALDH1B1,MGST1,CPT1A,ACSL6,IL33,SMOX,ALDH1A2,NCOA1,CD14,PLTP,APOE,ALDH4A1,GSTM5,ABCC2,HS2ST1,ALDH1A3,NGFR,CHST3,FABP4,PPARGC1B,ACSL4,FABP5,FMO1,TNFRSF1B,ALDH5A1,FMO3,MAPK9,IL1R1,IL4I1,LY96,SREBF1,SULT1A1,CAT,APOC1,IL1B,NR5A2,ABCC3,ACSL1,PPARGC1A,MAOA
Tec Kinase Signaling	2,2E00	0.00630957	0.235	15/170 (9%)	0/170 (0%)	25/170 (15%)	130/170 (76%)	MAP2K4,FYN,PIK3CA,RHOT2,GNB5,PIK3R5,RHOH,FAS,FGFR3,YES1,RHOB,PRKCE,GNA13,ACTG2,TNFRSF10A,ACTC1,ACTA1,FGR,ATM,ITGB1,PRKCQ,PIK3C2A,GRB2,TNFRSF10B,GNAI1,PLCG1,MAPK9,BMX,RHOJ,MAPK12,GNG10,BTK,TEC,RHOQ,PRKCI,GAB1,RHOA,PAK2,GNAO1,PAK5
Aryl Hydrocarbon Receptor Signaling	2,17E00	0.00676083	0.243	14/140 (10%)	0/140 (0%)	20/140 (14%)	106/140 (76%)	ALDH4A1,GSTM5,IL6,CCND1,FAS,PTGES3,CHEK1,ARNT,EP300,TGM2,NR2F1,MYC,CTSD,ALDH1A1,ALDH1A3,RARB,NFE2L2,ALDH5A1,ALDH6A1,ATM,ALDH1B1,MGST1,NFIC,MED1,NQO1,MDM2,BAX,CDKN1A,ALDH1A2,HSP90AA1,IL1B,CDKN1B,ESR1,HSPB1
Macropinocytosis Signaling	2,15E00	0.00707946	0.272	4/81 (5%)	0/81 (0%)	18/81 (22%)	59/81 (73%)	ITGB1,PIK3CA,PRKCQ,PIK3C2A,GRB2,PIK3R5,PLCG1,PDGFC,MET,FGFR3,RAB5A,PRKCI,GAB1,CDC42,HGF,RHOA,PRKCE,CD14,ITGB4,PDGFD,ITGB5,ATM
Lymphotoxin β Receptor Signaling	2,14E00	0.00724436	0.284	7/67 (10%)	0/67 (0%)	12/67 (18%)	48/67 (72%)	PIK3CA,VCAM1,PIK3C2A,GRB2,CREBBP,PIK3R5,PDPK1,EP300,FGFR3,IKBKB,AKT1,CASP9,GAB1,TRAF4,CXCL1,IKBKAP,TRAF5,TNFSF14,ATM
Role of IL-17A in Arthritis	2,14E00	0.00724436	0.284	3/67 (4%)	0/67 (0%)	16/67 (24%)	48/67 (72%)	MAP2K6,MAP2K4,CXCL8,PIK3CA,PIK3C2A,GRB2,PIK3R5,IL17RC,MAPK9,CCL20,CCL5,MAPK12,CXCL6,FGFR3,CXCL3,CCL2,GAB1,CXCL1,ATM
Zymosterol Biosynthesis	2,13E00	0.0074131	0.667	2/6 (33%)	0/6 (0%)	2/6 (33%)	2/6 (33%)	MSMO1,TM7SF2,CYP51A1,LBR
G-Protein Coupled Receptor Signaling	2,13E00	0.0074131	0.217	28/272 (10%)	0/272 (0%)	31/272 (11%)	213/272 (78%)	ENPP6,PDE3A,PDPK1,FGFR3,IKBKB,RGS10,ATF4,TDP2,ADRA1B,ATM,SMPDL3A,PDE2A,CREB3,CREBBP,PDE6C,RGS4,CREB5,DRD2,RAP1A,PDE6H,PDE1C,CHRM5,S1PR3,NPR3,GAB1,GNAO1,CAMK2G,FYN,NAPEPLD,PIK3CA,RGS18,HTR4,PTGDR,DUSP6,PIK3R5,PDE1A,EP300,OPRL1,AKT1,CXCR2,PRKCE,PDE4D,AVPR1B,PTGER4,CAMK2B,ADRB2,RGS2,PIK3C2A,PDE4C,GRB2,FPR2,GNAI1,RGS16,PLCB4,GPER1,VIPR1,P2RY12,PDE8B,ADRA1A
LXR/RXR Activation	2,11E00	0.00776247	0.248	7/121 (6%)	0/121 (0%)	23/121 (19%)	91/121 (75%)	APOE,APOB,MSR1,APOF,CD36,ABCG1,IL6,C4A/C4B,LYZ,CCL2,ITIH4,SAA1,NGFR,SERPINA1,TNFRSF1B,CYP51A1,PON3,TNFRSF11B,MLXIPL,IL1R1,PCYOX1,IL33,LY96,SREBF1,MYLIP,APOC1,IL1B,CD14,PLTP,APOD
Regulation of eIF4 and p70S6K Signaling	2,09E00	0.00812831	0.236	7/157 (4%)	0/157 (0%)	30/157 (19%)	120/157 (76%)	PIK3CA,RPS3A,RPS27,RPS18,PIK3R5,PDPK1,PAIP2,EIF4E,RPS28,RPS7,FGFR3,AKT1,EIF4G2,RPS20,EIF3A,PPP2R2C,RPS17,ATM,PABPC1,ITGB1,RPS19,PIK3C2A,GRB2,MAPK12,RPS29,PPP2R5A,EIF3M,RPS6,PPP2CB,RPS16,GAB1,RPS27L,EIF2B1,RPS15A,PPP2R5E,EIF1AX,RPSA
DNA Methylation and Transcriptional Repression Signaling	2,06E00	0.00870964	0.4	2/20 (10%)	0/20 (0%)	6/20 (30%)	12/20 (60%)	CHD3,HDAC2,DNMT3A,RBBP7,ARID4B,SAP30,SIN3A,RBBP4
Type II Diabetes Mellitus Signaling	2,06E00	0.00870964	0.244	9/127 (7%)	0/127 (0%)	22/127 (17%)	96/127 (76%)	MAP2K4,PIK3CA,CD36,PKM,PIK3R5,PDPK1,SLC27A4,FGFR3,IKBKB,AKT1,NGFR,ABCC8,ACSL4,PRKCE,TNFRSF1B,TNFRSF11B,ATM,PPARG,PRKCQ,PIK3C2A,GRB2,ACSL6,MAPK9,SOCS4,MAPK12,PRKCI,GAB1,GCK,SOCS7,ADIPOR2,ACSL1
Atherosclerosis Signaling	2,06E00	0.00870964	0.244	6/127 (5%)	0/127 (0%)	25/127 (20%)	96/127 (76%)	APOE,ICAM1,APOB,MSR1,APOF,CD36,COL10A1,IL6,PLA2G7,PDGFC,COL1A2,LYZ,CCL2,SERPINA1,PNPLA8,CXCL8,VCAM1,SELE,CXCR4,COL2A1,PCYOX1,F3,TPSAB1/TPSB2,SELPLG,IL33,APOC1,IL1B,PDGFD,TNFSF14,APOD,COL3A1
Nur77 Signaling in T Lymphocytes	2,04E00	0.00912011	0.288	5/59 (8%)	0/59 (0%)	12/59 (20%)	42/59 (71%)	HDAC9,HDAC2,HLA-DQA1,CD3D,SIN3A,NFATC1,BCL2,EP300,CABIN1,CALM1 (includes others),CASP9,HLA-DRB1,HLA-DRA,NR4A1,MAPK7,PPP3CA,HLA-DRB5
HER-2 Signaling in Breast Cancer	2,01E00	0.00977237	0.261	5/88 (6%)	0/88 (0%)	18/88 (20%)	65/88 (74%)	ITGB1,TSC1,PIK3CA,PRKCQ,PIK3C2A,GRB2,PIK3R5,PLCG1,MDM2,CCND1,PARD6A,FGFR3,PRKCI,AKT1,CASP9,GAB1,CDC42,CDKN1A,PRKCE,ITGB4,CDKN1B,ITGB5,ATM
RAR Activation	2,01E00	0.00977237	0.226	20/190 (11%)	0/190 (0%)	23/190 (12%)	147/190 (77%)	MAP2K4,PIK3CA,AKR1C3,BMP2,NR2F2,PDPK1,ARID2,SMAD5,MNAT1,RPL7A,RBP1,PSMC5,EP300,NR2F1,SDR9C7,AKT1,KAT2B,ALDH1A1,ALDH1A3,RARB,PRKCE,SMARCC2,ZBTB16,SMAD2,PRKCQ,SMAD9,MED1,NRIP2,CREBBP,SMAD7,MAPK9,SNW1,MAPK12,PRKCI,SMARCA2,ALDH1A2,IGFBP3,NCOA1,GTF2H1,RDH5,PML,CARM1,PPARGC1A
TR/RXR Activation	2	0.01	0.255	8/98 (8%)	0/98 (0%)	17/98 (17%)	73/98 (74%)	PIK3CA,AKR1C3,PIK3C2A,MED1,GRB2,PIK3R5,NRGN,MDM2,THRA,BCL3,ME1,HIF1A,THRSP,EP300,FGFR3,F10,UCP3,SLC16A3,AKT1,GAB1,SREBF1,NCOA1,THRB,ATM,PPARGC1A
Remodeling of Epithelial Adherens Junctions	2	0.01	0.275	8/69 (12%)	0/69 (0%)	11/69 (16%)	50/69 (72%)	TUBB1,TUBB3,ARPC1B,ARPC5,TUBA4A,IQGAP1,CLIP1,MET,RAB5A,ACTR3,HGF,TUBA3C/TUBA3D,ARPC3,ACTG2,VCL,DNM1L,ACTC1,ACTA1,CTNND1
Role of IL-17A in Psoriasis	1,99E00	0.0102329	0.462	0/13 (0%)	0/13 (0%)	6/13 (46%)	7/13 (54%)	CXCL8,CXCL3,IL17RC,CCL20,CXCL1,CXCL6
Induction of Apoptosis by HIV1	1,97E00	0.0107152	0.283	6/60 (10%)	0/60 (0%)	11/60 (18%)	43/60 (72%)	MAP2K4,CXCR4,MAPK9,BAX,MAPK12,FAS,DFFA,BCL2,IKBKB,RIPK1,BBC3,CASP9,NGFR,IKBKAP,TNFRSF1B,BIRC3,TNFRSF11B
Crosstalk between Dendritic Cells and Natural Killer Cells	1,95E00	0.0112202	0.258	5/89 (6%)	0/89 (0%)	18/89 (20%)	66/89 (74%)	CD209,CD69,CD83,IL6,FAS,HLA-G,HLA-DRB1,HLA-DRB4,HLA-C,FSCN1,HLA-DRB3,HLA-DRA,TLR7,ACTG2,CSF2,TNFRSF1B,HLA-F,ACTC1,ACTA1,HLA-DRB5,CAMK2G,CAMK2B,IL2RB
Prostate Cancer Signaling	1,95E00	0.0112202	0.255	10/94 (11%)	0/94 (0%)	14/94 (15%)	70/94 (74%)	PIK3CA,PIK3C2A,GRB2,CREBBP,CREB3,PIK3R5,PDPK1,MDM2,CREB5,CCND1,SIN3A,BCL2,EP300,FGFR3,AKT1,CASP9,AR,GAB1,CDKN1A,NKX3-1,HSP90AA1,ATF4,CDKN1B,ATM
IL-17A Signaling in Gastric Cells	1,93E00	0.011749	0.36	1/25 (4%)	0/25 (0%)	8/25 (32%)	16/25 (64%)	CXCL10,MAP2K4,CXCL8,IL17RC,MAPK9,CCL20,CXCL1,CCL5,MAPK12
Tryptophan Degradation X (Mammalian, via Tryptamine)	1,93E00	0.011749	0.36	5/25 (20%)	0/25 (0%)	4/25 (16%)	16/25 (64%)	ALDH4A1,ALDH1B1,MAOB,ALDH1A1,ALDH1A3,SMOX,ALDH1A2,MAOA,IL4I1
Aldosterone Signaling in Epithelial Cells	1,92E00	0.0120226	0.229	12/166 (7%)	0/166 (0%)	26/166 (16%)	128/166 (77%)	CRYAB,PIK3CA,ASIC2,DNAJB4,SGK1,DNAJC12,HSPA1A/HSPA1B,PIK3R5,PDPK1,DNAJC10,PIP5K1B,FGFR3,HSPA4,SACS,HSPA12B,HSPE1,PRKCE,PLCL1,ATM,PRKCQ,PIK3C2A,ITPR2,GRB2,HSPH1,SLC12A2,PLCG1,HSPD1,HSPA2,HSPA8,PLCB4,PRKCI,GAB1,HSCB,HSPA13,HSPB11,HSP90AA1,DNAJC7,HSPB1
Antigen Presentation Pathway	1,9E00	0.0125893	0.316	2/38 (5%)	0/38 (0%)	10/38 (26%)	26/38 (68%)	B2M,HLA-G,PSMB9,HLA-DRB4,HLA-DRB1,HLA-C,HLA-DRB3,HLA-DRA,HLA-DQA1,CD74,HLA-F,HLA-DRB5
Type I Diabetes Mellitus Signaling	1,89E00	0.0128825	0.245	4/110 (4%)	0/110 (0%)	23/110 (21%)	83/110 (75%)	MAP2K6,MAP2K4,HLA-DQA1,FAS,BCL2,HLA-G,IKBKB,HLA-DRB1,CASP9,NGFR,HLA-DRA,HLA-F,TNFRSF1B,TNFRSF11B,ICA1,MAPK9,SOCS4,IL1R1,HSPD1,MAPK12,CD3D,RIPK1,HLA-C,IL1B,SOCS7,HLA-DRB5,CPE
Inhibition of Angiogenesis by TSP1	1,87E00	0.0134896	0.324	5/34 (15%)	0/34 (0%)	6/34 (18%)	23/34 (68%)	MAP2K4,TGFBR2,FYN,CD47,AKT1,GUCY1A3,THBS1,CD36,MAPK9,MAPK12,GUCY1B3
fMLP Signaling in Neutrophils	1,85E00	0.0141254	0.24	8/121 (7%)	0/121 (0%)	21/121 (17%)	92/121 (76%)	FPR3,PIK3CA,ARPC1B,ARPC5,GNB5,PIK3R5,NFATC1,FGFR3,ACTR3,NFAT5,CYBB,PRKCE,ARPC3,PPP3CA,ATM,NOX4,PRKCQ,PIK3C2A,ITPR2,GRB2,GNAI1,FPR2,GNG10,CALM1 (includes others),PLCB4,PRKCI,GAB1,CDC42,NCF2
Heme Degradation	1,84E00	0.0144544	0.75	0/4 (0%)	0/4 (0%)	3/4 (75%)	1/4 (25%)	HMOX1,BLVRA,HMOX2
Spermine and Spermidine Degradation I	1,84E00	0.0144544	0.75	0/4 (0%)	0/4 (0%)	3/4 (75%)	1/4 (25%)	PAOX,SMOX,SAT1
Growth Hormone Signaling	1,84E00	0.0144544	0.259	7/81 (9%)	0/81 (0%)	14/81 (17%)	60/81 (74%)	PIK3CA,PRKCQ,PIK3C2A,GRB2,PIK3R5,PLCG1,PDPK1,SOCS4,FGFR3,IGF2,PRKCI,GAB1,IGF1,IGFBP3,CEBPA,IGF1R,PRKCE,RPS6KA2,SOCS7,A2M,ATM
AMPK Signaling	1,84E00	0.0144544	0.222	18/189 (10%)	0/189 (0%)	24/189 (13%)	147/189 (78%)	TSC1,PIK3CA,LEP,PIK3R5,LIPE,PDPK1,CFTR,ARID2,CCND1,EP300,FGFR3,AK1,AKT1,KAT2B,FOXO3,ATF4,SMARCC2,PPP2R2C,PPM1A,ADRA1B,ATM,ADRB2,ACACB,CPT1A,PIK3C2A,GRB2,CREB3,CREBBP,CREB5,FOXG1,MAPK12,PPP2R5A,PPP2CB,AK5,GAB1,SMARCA2,PPM1B,CDKN1A,PPP2R5E,CAMKK2,ADRA1A,PPARGC1A
iCOS-iCOSL Signaling in T Helper Cells	1,8E00	0.0158489	0.238	8/122 (7%)	0/122 (0%)	21/122 (17%)	93/122 (76%)	PIK3CA,PIK3R5,HLA-DQA1,PDPK1,PLEKHA3,NFATC1,FGFR3,IKBKB,HLA-DRB1,AKT1,NFAT5,HLA-DRA,PPP3CA,IL2RB,CAMK2B,ATM,PRKCQ,PIK3C2A,ITPR2,GRB2,PLCG1,CD3D,CALM1 (includes others),GAB1,LAT,IL2RA,PLEKHA1,HLA-DRB5,CAMK2G
FcγRIIB Signaling in B Lymphocytes	1,79E00	0.0162181	0.283	4/53 (8%)	0/53 (0%)	11/53 (21%)	38/53 (72%)	MAP2K4,PIK3CA,PIK3C2A,GRB2,PIK3R5,MAPK9,PDPK1,CD79A,MAPK12,FGFR3,BTK,AKT1,GAB1,DOK1,ATM
TGF-β Signaling	1,78E00	0.0165959	0.253	9/87 (10%)	0/87 (0%)	13/87 (15%)	65/87 (75%)	MAP2K6,MAP2K4,SMAD2,SMAD9,GRB2,BMP2,CREBBP,ACVR1,SMAD7,MAPK9,BMPR2,SMAD5,HOXC9,MAPK12,ACVR1B,BCL2,EP300,TGFBR2,PIAS4,RUNX2,CDC42,SERPINE1
ERK5 Signaling	1,75E00	0.0177828	0.27	7/63 (11%)	0/63 (0%)	10/63 (16%)	46/63 (73%)	YWHAG,YWHAE,SGK1,CREBBP,CREB3,CREB5,EP300,MYC,AKT1,GAB1,FOXO3,ATF4,MEF2C,MAPK7,GNA13,RPS6KA2,WNK1
Pancreatic Adenocarcinoma Signaling	1,75E00	0.0177828	0.237	7/118 (6%)	0/118 (0%)	21/118 (18%)	90/118 (76%)	MAP2K4,PIK3CA,NAPEPLD,PIK3R5,VEGFB,CCND1,PDGFC,BCL2,PGF,FGFR3,TGFBR2,HMOX1,AKT1,CASP9,E2F2,ATM,SMAD2,PLD3,PIK3C2A,GRB2,MAPK9,MDM2,MAPK12,SIN3A,GAB1,CDC42,CDKN1A,CDKN1B
Nitric Oxide Signaling in the Cardiovascular System	1,74E00	0.018197	0.239	14/113 (12%)	0/113 (0%)	13/113 (12%)	86/113 (76%)	PIK3CA,PIK3R5,VEGFB,PDE1A,ATP2A2,PDGFC,PGF,FGFR3,AKT1,CAV1,PRKCE,GUCY1B3,ATM,PLN,PDE2A,PRKCQ,GUCY1A3,PIK3C2A,GRB2,ITPR2,RYR2,CACNA1C,PDE1C,CALM1 (includes others),PRKCI,GAB1,HSP90AA1
Cell Cycle: G2/M DNA Damage Checkpoint Regulation	1,74E00	0.018197	0.286	3/49 (6%)	0/49 (0%)	11/49 (22%)	35/49 (71%)	PRKDC,YWHAG,CKS2,YWHAE,MDM2,CHEK1,EP300,KAT2B,GADD45A,CDKN1A,TRIP12,CKS1B,BORA,ATM
STAT3 Pathway	1,73E00	0.0186209	0.26	5/73 (7%)	0/73 (0%)	14/73 (19%)	54/73 (74%)	MAP2K4,PTPN2,MAPK9,BMPR2,SOCS4,MAPK12,BCL2,FGFR3,TGFBR2,MYC,MAP3K12,NTRK2,NTRK3,NGFR,CDKN1A,PDGFRA,IGF1R,FGFRL1,SOCS7
Role of NFAT in Cardiac Hypertrophy	1,73E00	0.0186209	0.219	15/192 (8%)	0/192 (0%)	27/192 (14%)	150/192 (78%)	MAP2K6,MAP2K4,PIK3CA,CAMK1,CAMK1D,GNB5,PIK3R5,HAND1,IL6,CABIN1,EP300,TGFBR2,FGFR3,AKT1,IGF1,IGF1R,PRKCE,PLCL1,PPP3CA,ATM,CAMK2B,HDAC9,PRKCQ,HDAC4,PIK3C2A,HDAC2,ITPR2,GRB2,GNAI1,PLCG1,MAPK9,SLC8A2,MAPK12,GNG10,HDAC5,CALM1 (includes others),RCAN1,PLCB4,PRKCI,GAB1,MEF2C,CAMK2G
Noradrenaline and Adrenaline Degradation	1,72E00	0.0190546	0.3	8/40 (20%)	0/40 (0%)	4/40 (10%)	28/40 (70%)	ALDH4A1,ALDH1B1,MAOB,ALDH1A1,PNMT,ALDH1A3,SMOX,ALDH1A2,PECR,ADHFE1,MAOA,IL4I1
Thrombin Signaling	1,72E00	0.0190546	0.217	15/203 (7%)	0/203 (0%)	29/203 (14%)	159/203 (78%)	F2RL2,PIK3CA,GATA5,CAMK1,MPRIP,CAMK1D,F2R,RHOT2,GNB5,PIK3R5,PPP1CB,PDPK1,RHOH,FGFR3,IKBKB,PPP1R12B,AKT1,RHOB,MYL4,PRKCE,GATA6,GNA13,PLCL1,ATM,CAMK2B,ARHGEF4,PRKCQ,PIK3C2A,ITPR2,GRB2,GNAI1,PLCG1,RHOJ,MAPK12,GNG10,ROCK1,PLCB4,RHOQ,PRKCI,GAB1,RHOA,ARHGEF16,GNAO1,CAMK2G
Unfolded protein response	1,72E00	0.0190546	0.278	3/54 (6%)	0/54 (0%)	12/54 (22%)	39/54 (72%)	PPARG,HSPH1,HSPA1A/HSPA1B,XBP1,HSPA2,BCL2,HSPA8,HSPA4,SREBF1,EDEM1,CEBPA,ATF4,CD82,NFE2L2,EIF2AK3
PTEN Signaling	1,7E00	0.0199526	0.235	8/119 (7%)	0/119 (0%)	20/119 (17%)	91/119 (76%)	PIK3CA,ILK,PIK3R5,BMPR2,PDPK1,CCND1,BCL2,FGFR3,TGFBR2,IKBKB,AKT1,CASP9,NGFR,FOXO3,PDGFRA,IGF1R,ITGB1,GRB2,FOXG1,MAGI1,NTRK2,SYNJ1,NTRK3,CDC42,CDKN1A,FGFRL1,CDKN1B,MAGI3
3-phosphoinositide Biosynthesis	1,67E00	0.0213796	0.216	15/199 (8%)	0/199 (0%)	28/199 (14%)	156/199 (78%)	FYN,MINPP1,PIK3CA,PTPN2,PPP1R1A,PTPN13,NUDT9,PIK3R5,PIP5K1B,NUDT2,HACD2,UBLCP1,PTPRF,MTMR8,SACM1L,FGFR3,MTMR6,PTPRO,PDGFRA,DUSP11,PPP1R1C,PALD1,PPP3CA,ATM,PPFIA1,PIK3C2A,GRB2,DUSP27,PPTC7,PGAM4,NUDT15,PPP2R5A,MET,ITPK1,TNS3,GAB1,SYNJ1,PPM1H,CILP,PIK3AP1,PPP2R5E,PTPN22,PPFIA4
14-3-3-mediated Signaling	1,67E00	0.0213796	0.231	7/130 (5%)	0/130 (0%)	23/130 (18%)	100/130 (77%)	MAP2K4,TSC1,PIK3CA,PIK3R5,FGFR3,SRPK2,AKT1,TUBA3C/TUBA3D,PRKCE,PLCL1,ATM,TUBB1,TUBB3,PRKCQ,YWHAG,YWHAE,YAP1,PIK3C2A,GRB2,TUBA4A,PLCG1,VIM,MAPK9,BAX,MAPK12,PLCB4,PRKCI,GAB1,CDKN1B,SNCA
Cdc42 Signaling	1,67E00	0.0213796	0.222	9/167 (5%)	0/167 (0%)	28/167 (17%)	130/167 (78%)	MAP2K4,B2M,MPRIP,ARPC1B,DIAPH3,CDC42EP5,ARPC5,HLA-DQA1,PPP1CB,IQGAP1,PARD6A,CLIP1,HLA-G,PPP1R12B,ACTR3,HLA-DRB1,CFL2,HLA-DRB3,HLA-DRA,MYL4,ARPC3,HLA-F,ITGB1,EXOC1,MAPK9,MAPK12,CD3D,WIPF1,HLA-DRB4,PRKCI,EXOC4,HLA-C,CDC42,PAK2,CDC42SE1,FNBP1L,HLA-DRB5
HGF Signaling	1,65E00	0.0223872	0.235	6/115 (5%)	0/115 (0%)	21/115 (18%)	88/115 (77%)	MAP2K4,RAP1B,PIK3CA,PIK3R5,IL6,CCND1,FGFR3,AKT1,HGF,PRKCE,ATM,ETS1,ITGB1,PRKCQ,PIK3C2A,GRB2,PLCG1,MAPK9,MAPK12,RAP1A,MET,MAP3K12,ELF2,PRKCI,GAB1,CDC42,CDKN1A
Ephrin A Signaling	1,63E00	0.0234423	0.267	4/60 (7%)	0/60 (0%)	12/60 (20%)	44/60 (73%)	FYN,PIK3CA,PIK3C2A,GRB2,PIK3R5,EFNA4,ROCK1,FGFR3,GAB1,CFL2,CDC42,RHOA,NGFR,EPHA5,EPHA2,ATM
Cardiac β-adrenergic Signaling	1,6E00	0.0251189	0.226	17/137 (12%)	0/137 (0%)	14/137 (10%)	106/137 (77%)	ENPP6,AKAP12,NAPEPLD,PPP1R1A,PDE3A,GNB5,PPP1CB,PDE1A,ATP2A2,AKAP11,AKAP2,TDP2,PDE4D,PPP2R2C,SMPDL3A,PLN,PDE2A,PDE4C,RYR2,PDE6C,CACNA1C,SLC8A2,PPP2R5A,PDE1C,GNG10,PDE6H,PPP2CB,AKAP13,PDE8B,PPP2R5E,AKAP1
Role of NFAT in Regulation of the Immune Response	1,6E00	0.0251189	0.216	12/185 (6%)	0/185 (0%)	28/185 (15%)	145/185 (78%)	FYN,PIK3CA,CSNK1G1,GNB5,HLA-DQA1,PIK3R5,FCGR1A,NFATC1,CABIN1,FGFR3,IKBKB,AKT1,HLA-DRB1,NFAT5,HLA-DRA,GNA13,PPP3CA,FCGR1B,ATM,PRKCQ,PIK3C2A,ITPR2,CSNK1G2,GRB2,CSNK1G3,GNAI1,PLCG1,CD79A,CD3D,GNG10,BTK,RCAN1,CALM1 (includes others),PLCB4,GAB1,GNAO1,LAT,MEF2C,IKBKAP,HLA-DRB5
B Cell Receptor Signaling	1,6E00	0.0251189	0.216	14/185 (8%)	0/185 (0%)	26/185 (14%)	145/185 (78%)	MAP2K6,RAP1B,MAP2K4,RAP2A,PIK3CA,PIK3R5,PDPK1,BCL6,NFATC1,EP300,FGFR3,IKBKB,AKT1,NFAT5,CFL2,ATF4,PPP3CA,CAMK2B,ATM,ETS1,PRKCQ,PIK3C2A,APBB1IP,GRB2,CREB3,CREBBP,MAPK9,CD79A,CREB5,MAPK12,RAP1A,BTK,MAP3K12,CALM1 (includes others),GAB1,SYNJ1,CDC42,MEF2C,PIK3AP1,CAMK2G
β-alanine Degradation I	1,59E00	0.025704	1	0/2 (0%)	0/2 (0%)	2/2 (100%)	0/2 (0%)	ABAT,ALDH6A1
Proline Degradation	1,59E00	0.025704	1	2/2 (100%)	0/2 (0%)	0/2 (0%)	0/2 (0%)	ALDH4A1,LOC102724788/PRODH
Taurine Biosynthesis	1,59E00	0.025704	1	1/2 (50%)	0/2 (0%)	1/2 (50%)	0/2 (0%)	CSAD,CDO1
Glycine Degradation (Creatine Biosynthesis)	1,59E00	0.025704	1	1/2 (50%)	0/2 (0%)	1/2 (50%)	0/2 (0%)	GAMT,GATM
Telomerase Signaling	1,59E00	0.025704	0.234	7/111 (6%)	0/111 (0%)	19/111 (17%)	85/111 (77%)	PIK3CA,PIK3R5,PDPK1,PTGES3,FGFR3,MYC,AKT1,PPP2R2C,TERF1,IL2RB,ATM,ETS1,HDAC9,HDAC4,PIK3C2A,HDAC2,GRB2,PPP2R5A,HDAC5,PPP2CB,ELF2,GAB1,CDKN1A,HSP90AA1,IL2RA,PPP2R5E
Phospholipase C Signaling	1,58E00	0.0263027	0.208	19/240 (8%)	0/240 (0%)	31/240 (13%)	190/240 (79%)	MPRIP,GNB5,PPP1R12B,RHOB,MYL4,ATF4,GNA13,ARHGEF4,PLD3,PRKCQ,HDAC4,HDAC2,ITPR2,CREB3,CREBBP,RHOJ,CD79A,CREB5,RAP1A,HDAC5,GNG10,RHOQ,ARHGEF16,RHOA,LAT,RAP1B,PEBP1,FYN,NAPEPLD,RHOT2,PPP1CB,RHOH,NFATC1,EP300,TGM2,HMOX1,NFAT5,AHNAK,PRKCE,PPP3CA,ITGB1,HDAC9,GRB2,PLCG1,CD3D,BTK,CALM1 (includes others),PLCB4,PRKCI,MEF2C
D-myo-inositol (1,4,5,6)-Tetrakisphosphate Biosynthesis	1,57E00	0.0269153	0.224	11/143 (8%)	0/143 (0%)	21/143 (15%)	111/143 (78%)	MINPP1,PTPN2,PPP1R1A,PTPN13,NUDT9,NUDT2,HACD2,UBLCP1,PTPRF,SACM1L,MTMR8,MTMR6,IPMK,PTPRO,DUSP11,PPP1R1C,PALD1,PPP3CA,PPFIA1,DUSP27,PPTC7,PGAM4,NUDT15,PPP2R5A,ITPK1,TNS3,SYNJ1,PPM1H,CILP,PPP2R5E,PTPN22,PPFIA4
D-myo-inositol (3,4,5,6)-tetrakisphosphate Biosynthesis	1,57E00	0.0269153	0.224	11/143 (8%)	0/143 (0%)	21/143 (15%)	111/143 (78%)	MINPP1,PTPN2,PPP1R1A,PTPN13,NUDT9,NUDT2,HACD2,UBLCP1,PTPRF,SACM1L,MTMR8,MTMR6,IPMK,PTPRO,DUSP11,PPP1R1C,PALD1,PPP3CA,PPFIA1,DUSP27,PPTC7,PGAM4,NUDT15,PPP2R5A,ITPK1,TNS3,SYNJ1,PPM1H,CILP,PPP2R5E,PTPN22,PPFIA4
Role of Tissue Factor in Cancer	1,57E00	0.0269153	0.23	6/122 (5%)	0/122 (0%)	22/122 (18%)	94/122 (77%)	FYN,PIK3CA,CTGF,PIK3R5,EIF4E,FGFR3,YES1,AKT1,CFL2,CXCL1,RPS6KA2,GNA13,FGR,ITGB5,ATM,ITGB1,CXCL8,PIK3C2A,GRB2,ITGA6,PLAUR,MAPK12,F3,F10,GAB1,CDC42,IL1B,CSF2
Calcium-induced T Lymphocyte Apoptosis	1,56E00	0.0275423	0.258	5/66 (8%)	0/66 (0%)	12/66 (18%)	49/66 (74%)	PRKCQ,HDAC2,ITPR2,HLA-DQA1,PLCG1,CD3D,ATP2A2,CABIN1,EP300,CALM1 (includes others),PRKCI,HLA-DRB1,HLA-DRA,NR4A1,PRKCE,HLA-DRB5,PPP3CA
Tumoricidal Function of Hepatic Natural Killer Cells	1,55E00	0.0281838	0.333	3/24 (13%)	0/24 (0%)	5/24 (21%)	16/24 (67%)	CASP6,ICAM1,CASP9,SRGN,BAX,LYVE1,FAS,DFFA
Circadian Rhythm Signaling	1,54E00	0.0288403	0.303	5/33 (15%)	0/33 (0%)	5/33 (15%)	23/33 (70%)	GRIN2B,PER1,ARNTL,CREBBP,CREB3,ATF4,CRY1,VIP,CREB5,EP300
Estrogen Receptor Signaling	1,53E00	0.0295121	0.227	13/128 (10%)	0/128 (0%)	16/128 (13%)	99/128 (77%)	MED23,MNAT1,TAF13,EP300,KAT2B,THRAP3,RUNX2,MED15,MED21,POLR2J2/POLR2J3,TAF12,PRKDC,TAF9,GRB2,MED1,CREBBP,GTF2F1,RBFOX2,HNRNPD,MED27,MED14,TAF1,NCOA1,GTF2H1,MED13L,ESR1,CARM1,PPARGC1A,TAF15
Phagosome Maturation	1,53E00	0.0295121	0.222	5/144 (3%)	0/144 (0%)	27/144 (19%)	112/144 (78%)	B2M,CTSO,DYNC1I1,CTSG,DYNLT1,CTSZ,CTSD,DYNC1LI1,RAB5A,HLA-DRB1,CTSH,HLA-DRB3,HLA-DRA,CYBB,TUBA3C/TUBA3D,TUBB1,TUBB3,NOX4,DCTN4,YKT6,VPS41,TUBA4A,SNAP25,DYNLRB1,LAMP2,HLA-DRB4,HLA-C,NCF2,CTSB,VPS37A,CTSC,HLA-DRB5
Docosahexaenoic Acid (DHA) Signaling	1,52E00	0.0301995	0.269	5/52 (10%)	0/52 (0%)	9/52 (17%)	38/52 (73%)	FGFR3,PIK3CA,CASP9,AKT1,GAB1,PIK3C2A,GRB2,PIK3R5,PDPK1,IL1B,BAX,BCL2,APP,ATM
Reelin Signaling in Neurons	1,52E00	0.0301995	0.239	6/92 (7%)	0/92 (0%)	16/92 (17%)	70/92 (76%)	ITGB1,MAP2K4,APOE,FYN,ARHGEF4,PIK3CA,PIK3C2A,GRB2,ITGA6,PIK3R5,MAPK9,RELN,MAPK12,APP,FGFR3,APBB1,YES1,AKT1,GAB1,ARHGEF16,FGR,ATM
NRF2-mediated Oxidative Stress Response	1,51E00	0.030903	0.212	18/193 (9%)	0/193 (0%)	23/193 (12%)	152/193 (79%)	MAP2K6,MAP2K4,PIK3CA,GSTM5,DNAJB4,PPIB,ABCC2,PIK3R5,DNAJC10,EP300,FGFR3,HMOX1,AKT1,ATF4,PRKCE,FMO1,UBE2E3,ACTG2,NFE2L2,ACTC1,ACTA1,ATM,MGST1,PRKCQ,PIK3C2A,GRB2,NQO1,CREBBP,MAPK9,ERP29,PRKCI,GAB1,RBX1,CAT,AOX1,MAPK7,EIF2AK3,ENC1,HACD3,DNAJC7,FTH1
Extrinsic Prothrombin Activation Pathway	1,51E00	0.030903	0.375	3/16 (19%)	0/16 (0%)	3/16 (19%)	10/16 (63%)	F10,PROS1,F5,F13A1,TFPI,F3
Dermatan Sulfate Degradation (Metazoa)	1,51E00	0.030903	0.375	1/16 (6%)	0/16 (0%)	5/16 (31%)	10/16 (63%)	HYAL2,IDS,GM2A,HYAL1,FGFRL1,CEMIP
Parkinson's Signaling	1,51E00	0.030903	0.375	3/16 (19%)	0/16 (0%)	3/16 (19%)	10/16 (63%)	UCHL1,SEPT5,CASP9,GPR37,MAPK12,SNCA
Estrogen-Dependent Breast Cancer Signaling	1,5E00	0.0316228	0.247	7/77 (9%)	0/77 (0%)	12/77 (16%)	58/77 (75%)	PIK3CA,PIK3C2A,GRB2,CREBBP,CREB3,HSD17B11,PIK3R5,CREB5,CCND1,EP300,FGFR3,AKT1,GAB1,IGF1,IGF1R,HSD17B12,ATF4,ESR1,ATM
CMP-N-acetylneuraminate Biosynthesis I (Eukaryotes)	1,5E00	0.0316228	0.6	0/5 (0%)	0/5 (0%)	3/5 (60%)	2/5 (40%)	GNE,NANP,NANS
Myo-inositol Biosynthesis	1,5E00	0.0316228	0.6	2/5 (40%)	0/5 (0%)	1/5 (20%)	2/5 (40%)	ISYNA1,IMPA1,IMPA2
VEGF Signaling	1,48E00	0.0331131	0.233	9/103 (9%)	0/103 (0%)	15/103 (15%)	79/103 (77%)	PIK3CA,PIK3C2A,YWHAE,GRB2,PIK3R5,VEGFB,PLCG1,HIF1A,PDGFC,ARNT,BCL2,PGF,ROCK1,FGFR3,AKT1,GAB1,FOXO3,EIF2B1,ACTG2,VCL,ACTC1,ACTA1,EIF1AX,ATM
Agranulocyte Adhesion and Diapedesis	1,46E00	0.0346737	0.212	12/189 (6%)	0/189 (0%)	28/189 (15%)	149/189 (79%)	AOC3,SELL,ICAM1,FN1,CCL20,CCL5,CXCL9,CCL4L1/CCL4L2,CXCL10,CXCL3,CCL13,CCL2,CXCR2,CXCL14,MYL4,CXCL1,ACTG2,MMP12,ACTC1,ACTA1,CCL19,ITGB1,CXCL8,VCAM1,SELE,MMP28,CXCR4,CKLF,ITGA6,GNAI1,IL1R1,CXCL6,SELPLG,IL33,MMP23B,CLDN5,CDH5,IL1B,CXCL2,CCL18
Regulation of the Epithelial-Mesenchymal Transition Pathway	1,46E00	0.0346737	0.212	8/189 (4%)	0/189 (0%)	32/189 (17%)	149/189 (79%)	MAP2K6,MAP2K4,LOX,ID2,PIK3CA,FGF2,AXIN1,FZD3,PIK3R5,HIF1A,PARD6A,FGF13,TGFBR2,FGFR3,FOXC2,AKT1,HGF,FZD2,ATM,ETS1,SMAD2,PIK3C2A,WNT9B,GRB2,FGF9,DVL1,WNT2B,FZD9,ZEB1,FGF1,FGF6,MET,CDH2,GAB1,RHOA,APH1A,FZD6,FGFRL1,PDGFD,WNT11
Semaphorin Signaling in Neurons	1,46E00	0.0346737	0.264	5/53 (9%)	0/53 (0%)	9/53 (17%)	39/53 (74%)	ITGB1,PLXNA1,FYN,RHOT2,RHOJ,RHOH,ROCK1,MET,RHOQ,CFL2,RHOB,RHOA,PAK2,PAK5
Prolactin Signaling	1,45E00	0.0354813	0.241	7/83 (8%)	0/83 (0%)	13/83 (16%)	63/83 (76%)	FYN,PIK3CA,PRKCQ,PIK3C2A,GRB2,CREBBP,PIK3R5,PLCG1,PDPK1,SOCS4,EP300,FGFR3,MYC,PRKCI,GAB1,PRKCE,NMI,TCF7,SOCS7,ATM
Ethanol Degradation IV	1,45E00	0.0354813	0.32	5/25 (20%)	0/25 (0%)	3/25 (12%)	17/25 (68%)	ALDH4A1,ALDH1B1,ALDH1A1,ALDH1A3,CAT,ALDH1A2,CYGB,ACSL1
CTLA4 Signaling in Cytotoxic T Lymphocytes	1,43E00	0.0371535	0.232	7/99 (7%)	0/99 (0%)	16/99 (16%)	76/99 (77%)	B2M,FYN,PIK3CA,PIK3C2A,GRB2,CLTC,PIK3R5,PLCG1,CD8A,CD3D,CTLA4,PPP2R5A,FGFR3,PPP2CB,AKT1,GAB1,HLA-C,CLTCL1,LAT,PPP2R2C,PPP2R5E,PTPN22,ATM
Protein Kinase A Signaling	1,42E00	0.0380189	0.194	34/392 (9%)	0/392 (0%)	42/392 (11%)	316/392 (81%)	ENPP6,PDE3A,GNB5,LIPE,PTPN5,TGFBR2,PTPRO,RYR3,ATF4,MYL4,TDP2,DUSP11,GNA13,PLCL1,PHKG1,SMPDL3A,PTPRE,PDE2A,PTPRG,YWHAG,PRKCQ,PTPRD,YWHAE,ITPR2,CREBBP,CREB3,PDE6C,CREB5,RAP1A,PDE1C,PDE6H,GNG10,AKAP13,RHOA,PTPRB,PTPRA,CAMK2G,RAP1B,AKAP12,FLNB,NAPEPLD,PTPN2,PTPN13,DUSP6,PPP1CB,PDE1A,NFATC1,PTPRF,PHKA2,EP300,AKAP11,AKAP2,NFAT5,GLI3,NGFR,PRKCE,PDE4D,PPP3CA,CAMK2B,PLN,ATF1,PDE4C,RYR2,GNAI1,PLCG1,ROCK1,C…
Small Cell Lung Cancer Signaling	1,4E00	0.0398107	0.238	7/84 (8%)	0/84 (0%)	13/84 (15%)	64/84 (76%)	PIK3CA,PIK3C2A,GRB2,PIK3R5,CCND1,SIN3A,BCL2,FGFR3,MYC,IKBKB,AKT1,CASP9,MAX,GAB1,RARB,TRAF4,CKS1B,CDKN1B,TRAF5,ATM
Acute Phase Response Signaling	1,4E00	0.0398107	0.213	8/169 (5%)	0/169 (0%)	28/169 (17%)	133/169 (79%)	MAP2K6,MAP2K4,HAMP,ITIH3,PIK3CA,FN1,PDPK1,IL6,RBP1,C4A/C4B,C1R,HMOX1,IKBKB,AKT1,ITIH4,NGFR,SAA1,CFB,OSM,SERPINA1,SERPINE1,TNFRSF1B,TNFRSF11B,C4BPB,GRB2,VWF,MAPK9,SOCS4,IL1R1,MAPK12,HMOX2,IL33,RIPK1,IL1B,SOCS7,A2M
Cell Cycle: G1/S Checkpoint Regulation	1,39E00	0.040738	0.25	3/64 (5%)	0/64 (0%)	13/64 (20%)	48/64 (75%)	RPL11,HDAC9,HDAC4,HDAC2,CDKN2C,MDM2,CCND1,SIN3A,HDAC5,MYC,MAX,CDKN1A,RPL5,CDKN1B,E2F2,ATM
Dopamine Degradation	1,37E00	0.042658	0.286	6/35 (17%)	0/35 (0%)	4/35 (11%)	25/35 (71%)	ALDH4A1,ALDH1B1,MAOB,ALDH1A1,ALDH1A3,SMOX,SULT1A1,ALDH1A2,MAOA,IL4I1
Corticotropin Releasing Hormone Signaling	1,36E00	0.0436516	0.225	11/111 (10%)	0/111 (0%)	14/111 (13%)	86/111 (77%)	RAP1B,GLI2,PRKCQ,GUCY1A3,BDNF,ITPR2,ARPC5,CREB3,CREBBP,GNAI1,PLCG1,CREB5,MAPK12,RAP1A,EP300,CALM1 (includes others),PRKCI,GLI3,NPR1,GNAO1,NR4A1,ATF4,PRKCE,MEF2C,GUCY1B3
Mouse Embryonic Stem Cell Pluripotency	1,35E00	0.0446684	0.226	7/106 (7%)	0/106 (0%)	17/106 (16%)	82/106 (77%)	PIK3CA,ID2,SMAD9,PIK3C2A,FZD3,GRB2,AXIN1,CREBBP,DVL1,PIK3R5,BMPR2,FZD9,SMAD5,MAPK12,MYC,FGFR3,ID1,AKT1,GAB1,FZD6,FZD2,ID4,POU5F1,ATM
Phagosome Formation	1,35E00	0.0446684	0.221	6/122 (5%)	0/122 (0%)	21/122 (17%)	95/122 (78%)	PIK3CA,FN1,MSR1,RHOT2,PIK3R5,FCGR1A,RHOH,FGFR3,RHOB,TLR1,TLR7,PRKCE,PLCL1,FCGR1B,ATM,ITGB1,PRKCQ,PIK3C2A,GRB2,PLCG1,RHOJ,PLCB4,RHOQ,PRKCI,GAB1,SCARA3,RHOA
Protein Ubiquitination Pathway	1,31E00	0.0489779	0.2	15/255 (6%)	0/255 (0%)	36/255 (14%)	204/255 (80%)	CRYAB,UBE2A,DNAJB4,UBE3B,HSPA1A/HSPA1B,FBXW7,PSMC5,USP48,USP8,HSPA4,SACS,UBE2E3,NEDD4L,BIRC3,UBE4B,USP6,HSPA8,PSMD11,USP32,RBX1,PSMA4,HSPA13,HSPB11,HSP90AA1,VHL,UBE2E1,HSPB1,B2M,DNAJC12,USP54,DNAJC10,UBE4A,USO1,UCHL1,USP13,HSPA12B,PSMC6,USP42,HSPE1,PSMA3,PSMD14,PSMB9,HSPH1,MDM2,USP1,HSPD1,HSPA2,PSMC1,HLA-C,HSCB,DNAJC7
Sphingosine-1-phosphate Signaling	1,31E00	0.0489779	0.22	8/123 (7%)	0/123 (0%)	19/123 (15%)	96/123 (78%)	PIK3CA,RHOT2,PIK3R5,CASP4,PDGFC,RHOH,FGFR3,CASP6,AKT1,CASP9,RHOB,PDGFRA,GNA13,PLCL1,ATM,PIK3C2A,S1PR5,GRB2,GNAI1,PLCG1,RHOJ,S1PR3,PLCB4,RHOQ,GAB1,RHOA,PDGFD
